# Supplementary material for: Causal associations between platelet count, alcohol consumption, and the risk of liver hepatocellular carcinoma based on a Mendelian randomization study
Source: Front Endocrinol (Lausanne). 2024 May 22;15:1400573. doi: 10.3389/fendo.2024.1400573 (PMC11151168; doi:10.3389/fendo.2024.1400573)
Supplement: Supplementary file 1 [file Table_1.xlsx]

## Sheet: Table S1
Table S1. Detailed information about SNPs of LIHC on platelet count.
SNP	effect_allele.exposure	other_allele.exposure	effect_allele.outcome	other_allele.outcome	beta.exposure	beta.outcome	eaf.exposure	eaf.outcome	remove	palindromic	ambiguous	id.outcome	chr	pos	se.outcome	samplesize.outcome	pval.outcome	outcome	originalname.outcome	outcome.deprecated	mr_keep.outcome	data_source.outcome	pval.exposure	se.exposure	pos.exposure	chr.exposure	samplesize.exposure	id.exposure	exposure	mr_keep.exposure	pval_origin.exposure	data_source.exposure	action	mr_keep
rs10047928	A	G	A	G	-0.0193036	-6.02795e-05	0.2559	0.254209	FALSE	FALSE	FALSE	ieu-b-4953	14	31368063	5.65718e-05	372184	0.29	Liver cell carcinoma || id:ieu-b-4953	Liver cell carcinoma	Liver cell carcinoma || ||	TRUE	igd	4.74395e-06	0.00421861	31368063	14	166066	ebi-a-GCST004603	|| id:ebi-a-GCST004603	TRUE	reported	igd	2	TRUE
rs10048745	A	G	A	G	0.0293477	-4.10923e-06	0.2597	0.256012	FALSE	FALSE	FALSE	ieu-b-4953	2	68962137	5.7032e-05	372184	0.94	Liver cell carcinoma || id:ieu-b-4953	Liver cell carcinoma	Liver cell carcinoma || ||	TRUE	igd	5.29176e-12	0.00425481	68962137	2	166066	ebi-a-GCST004603	|| id:ebi-a-GCST004603	TRUE	reported	igd	2	TRUE
rs10058074	A	G	A	G	-0.0317033	3.80002e-05	0.4743	0.471782	FALSE	FALSE	FALSE	ieu-b-4953	5	131686146	4.92838e-05	372184	0.44	Liver cell carcinoma || id:ieu-b-4953	Liver cell carcinoma	Liver cell carcinoma || ||	TRUE	igd	2.90603e-18	0.00363776	131686146	5	166066	ebi-a-GCST004603	|| id:ebi-a-GCST004603	TRUE	reported	igd	2	TRUE
rs10075570	A	G	A	G	-0.0278159	3.03628e-05	0.2503	0.25215	FALSE	FALSE	FALSE	ieu-b-4953	5	158599358	5.66184e-05	372184	0.59	Liver cell carcinoma || id:ieu-b-4953	Liver cell carcinoma	Liver cell carcinoma || ||	TRUE	igd	3.79228e-11	0.00420688	158599358	5	166066	ebi-a-GCST004603	|| id:ebi-a-GCST004603	TRUE	reported	igd	2	TRUE
rs10116976	C	T	C	T	0.0189592	-2.47868e-05	0.6898	0.690197	FALSE	FALSE	FALSE	ieu-b-4953	9	100739888	5.34707e-05	372184	0.64	Liver cell carcinoma || id:ieu-b-4953	Liver cell carcinoma	Liver cell carcinoma || ||	TRUE	igd	1.717e-06	0.00396292	100739888	9	166066	ebi-a-GCST004603	|| id:ebi-a-GCST004603	TRUE	reported	igd	2	TRUE
rs10118655	G	A	G	A	-0.0288174	-6.40857e-06	0.4888	0.488413	FALSE	FALSE	FALSE	ieu-b-4953	9	38196563	4.94088e-05	372184	0.9	Liver cell carcinoma || id:ieu-b-4953	Liver cell carcinoma	Liver cell carcinoma || ||	TRUE	igd	3.90032e-15	0.00366723	38196563	9	166066	ebi-a-GCST004603	|| id:ebi-a-GCST004603	TRUE	reported	igd	2	TRUE
rs10144272	G	T	G	T	0.0485634	2.45983e-05	0.6984	0.696593	FALSE	FALSE	FALSE	ieu-b-4953	14	103086289	5.34629e-05	372184	0.649999	Liver cell carcinoma || id:ieu-b-4953	Liver cell carcinoma	Liver cell carcinoma || ||	TRUE	igd	1.94312e-34	0.00396818	103086289	14	166066	ebi-a-GCST004603	|| id:ebi-a-GCST004603	TRUE	reported	igd	2	TRUE
rs1019068	C	A	C	A	-0.0237862	-8.00105e-05	0.2118	0.212341	FALSE	FALSE	FALSE	ieu-b-4953	7	18200463	6.02086e-05	372184	0.18	Liver cell carcinoma || id:ieu-b-4953	Liver cell carcinoma	Liver cell carcinoma || ||	TRUE	igd	9.23209e-08	0.00445333	18200463	7	166066	ebi-a-GCST004603	|| id:ebi-a-GCST004603	TRUE	reported	igd	2	TRUE
rs10220411	G	A	G	A	0.0329713	-7.43671e-06	0.2615	0.262497	FALSE	FALSE	FALSE	ieu-b-4953	14	69452088	5.5993e-05	372184	0.89	Liver cell carcinoma || id:ieu-b-4953	Liver cell carcinoma	Liver cell carcinoma || ||	TRUE	igd	2.00217e-15	0.00415193	69452088	14	166066	ebi-a-GCST004603	|| id:ebi-a-GCST004603	TRUE	reported	igd	2	TRUE
rs10414545	A	C	A	C	0.0234293	4.05737e-05	0.4926	0.492065	FALSE	FALSE	FALSE	ieu-b-4953	19	10674715	4.92382e-05	372184	0.41	Liver cell carcinoma || id:ieu-b-4953	Liver cell carcinoma	Liver cell carcinoma || ||	TRUE	igd	1.22101e-10	0.00363998	10674715	19	166066	ebi-a-GCST004603	|| id:ebi-a-GCST004603	TRUE	reported	igd	2	TRUE
rs10466905	A	G	A	G	0.0275654	3.84154e-06	0.1919	0.189727	FALSE	FALSE	FALSE	ieu-b-4953	12	6502832	6.28557e-05	372184	0.95	Liver cell carcinoma || id:ieu-b-4953	Liver cell carcinoma	Liver cell carcinoma || ||	TRUE	igd	3.155e-09	0.00465373	6502832	12	166066	ebi-a-GCST004603	|| id:ebi-a-GCST004603	TRUE	reported	igd	2	TRUE
rs1047891	A	C	A	C	-0.0341663	-1.40112e-05	0.3159	0.315746	FALSE	FALSE	FALSE	ieu-b-4953	2	211540507	5.2916e-05	372184	0.79	Liver cell carcinoma || id:ieu-b-4953	Liver cell carcinoma	Liver cell carcinoma || ||	TRUE	igd	2.25476e-18	0.00390751	211540507	2	166066	ebi-a-GCST004603	|| id:ebi-a-GCST004603	TRUE	reported	igd	2	TRUE
rs1050316	T	G	T	G	-0.0254085	-5.00155e-05	0.6515	0.652952	FALSE	FALSE	FALSE	ieu-b-4953	1	156434703	5.18756e-05	372184	0.33	Liver cell carcinoma || id:ieu-b-4953	Liver cell carcinoma	Liver cell carcinoma || ||	TRUE	igd	3.60994e-11	0.00383857	156434703	1	166066	ebi-a-GCST004603	|| id:ebi-a-GCST004603	TRUE	reported	igd	2	TRUE
rs10513797	A	G	A	G	0.0448687	0.000120159	0.0833	0.083901	FALSE	FALSE	FALSE	ieu-b-4953	3	184092481	8.88969e-05	372184	0.18	Liver cell carcinoma || id:ieu-b-4953	Liver cell carcinoma	Liver cell carcinoma || ||	TRUE	igd	8.87973e-12	0.00657554	184092481	3	166066	ebi-a-GCST004603	|| id:ebi-a-GCST004603	TRUE	reported	igd	2	TRUE
rs10514301	T	C	T	C	0.0394402	3.02274e-05	0.1177	0.118384	FALSE	FALSE	FALSE	ieu-b-4953	5	87939654	7.59981e-05	372184	0.69	Liver cell carcinoma || id:ieu-b-4953	Liver cell carcinoma	Liver cell carcinoma || ||	TRUE	igd	3.00608e-12	0.00565254	87939654	5	166066	ebi-a-GCST004603	|| id:ebi-a-GCST004603	TRUE	reported	igd	2	TRUE
rs10518878	T	A	T	A	-0.0333215	4.53151e-06	0.1699	0.169501	FALSE	TRUE	FALSE	ieu-b-4953	15	57074753	6.57267e-05	372184	0.95	Liver cell carcinoma || id:ieu-b-4953	Liver cell carcinoma	Liver cell carcinoma || ||	TRUE	igd	7.44046e-12	0.00486521	57074753	15	166066	ebi-a-GCST004603	|| id:ebi-a-GCST004603	TRUE	reported	igd	2	TRUE
rs1059196	T	C	T	C	-0.0304999	-5.91824e-05	0.3539	0.340354	FALSE	FALSE	FALSE	ieu-b-4953	22	19712094	5.7106e-05	372184	0.3	Liver cell carcinoma || id:ieu-b-4953	Liver cell carcinoma	Liver cell carcinoma || ||	TRUE	igd	1.05803e-12	0.00428204	19712094	22	166066	ebi-a-GCST004603	|| id:ebi-a-GCST004603	TRUE	reported	igd	2	TRUE
rs10732634	G	A	G	A	-0.0205805	-1.51569e-05	0.781	0.782457	FALSE	FALSE	FALSE	ieu-b-4953	1	110482804	5.98066e-05	372184	0.8	Liver cell carcinoma || id:ieu-b-4953	Liver cell carcinoma	Liver cell carcinoma || ||	TRUE	igd	3.08702e-06	0.00441177	110482804	1	166066	ebi-a-GCST004603	|| id:ebi-a-GCST004603	TRUE	reported	igd	2	TRUE
rs10761741	T	G	T	G	0.076939	-3.46484e-05	0.4176	0.417937	FALSE	FALSE	FALSE	ieu-b-4953	10	65066186	4.9978e-05	372184	0.49	Liver cell carcinoma || id:ieu-b-4953	Liver cell carcinoma	Liver cell carcinoma || ||	TRUE	igd	3.12033e-96	0.00369621	65066186	10	166066	ebi-a-GCST004603	|| id:ebi-a-GCST004603	TRUE	reported	igd	2	TRUE
rs10769981	C	T	C	T	-0.026499	6.57733e-07	0.4533	0.451082	FALSE	FALSE	FALSE	ieu-b-4953	11	9024460	4.94728e-05	372184	0.99	Liver cell carcinoma || id:ieu-b-4953	Liver cell carcinoma	Liver cell carcinoma || ||	TRUE	igd	4.3471e-13	0.00365791	9024460	11	166066	ebi-a-GCST004603	|| id:ebi-a-GCST004603	TRUE	reported	igd	2	TRUE
rs10797556	A	G	A	G	-0.0215636	-1.4466e-05	0.2249	0.224057	FALSE	FALSE	FALSE	ieu-b-4953	1	234731989	5.91457e-05	372184	0.81	Liver cell carcinoma || id:ieu-b-4953	Liver cell carcinoma	Liver cell carcinoma || ||	TRUE	igd	7.60396e-07	0.00436044	234731989	1	166066	ebi-a-GCST004603	|| id:ebi-a-GCST004603	TRUE	reported	igd	2	TRUE
rs10811664	A	G	A	G	-0.0587123	-8.67722e-05	0.1565	0.15647	FALSE	FALSE	FALSE	ieu-b-4953	9	22142907	6.79537e-05	372184	0.2	Liver cell carcinoma || id:ieu-b-4953	Liver cell carcinoma	Liver cell carcinoma || ||	TRUE	igd	1.62405e-31	0.00502698	22142907	9	166066	ebi-a-GCST004603	|| id:ebi-a-GCST004603	TRUE	reported	igd	2	TRUE
rs10886430	G	A	G	A	-0.0282378	1.89852e-05	0.1291	0.127521	FALSE	FALSE	FALSE	ieu-b-4953	10	121010256	7.53624e-05	372184	0.8	Liver cell carcinoma || id:ieu-b-4953	Liver cell carcinoma	Liver cell carcinoma || ||	TRUE	igd	5.76196e-07	0.00564865	121010256	10	166066	ebi-a-GCST004603	|| id:ebi-a-GCST004603	TRUE	reported	igd	2	TRUE
rs10893871	C	T	C	T	-0.0294159	6.27494e-05	0.6531	0.65252	FALSE	FALSE	FALSE	ieu-b-4953	11	128325507	5.24287e-05	372184	0.23	Liver cell carcinoma || id:ieu-b-4953	Liver cell carcinoma	Liver cell carcinoma || ||	TRUE	igd	7.12361e-14	0.00392967	128325507	11	166066	ebi-a-GCST004603	|| id:ebi-a-GCST004603	TRUE	reported	igd	2	TRUE
rs10900828	G	T	G	T	0.0183884	-2.26876e-05	0.5793	0.581749	FALSE	FALSE	FALSE	ieu-b-4953	5	133836294	5.0681e-05	372184	0.649999	Liver cell carcinoma || id:ieu-b-4953	Liver cell carcinoma	Liver cell carcinoma || ||	TRUE	igd	8.29392e-07	0.00373118	133836294	5	166066	ebi-a-GCST004603	|| id:ebi-a-GCST004603	TRUE	reported	igd	2	TRUE
rs10923354	C	T	C	T	0.0331175	5.58882e-05	0.2227	0.223097	FALSE	FALSE	FALSE	ieu-b-4953	1	118152241	5.92482e-05	372184	0.35	Liver cell carcinoma || id:ieu-b-4953	Liver cell carcinoma	Liver cell carcinoma || ||	TRUE	igd	3.53671e-14	0.0043708	118152241	1	166066	ebi-a-GCST004603	|| id:ebi-a-GCST004603	TRUE	reported	igd	2	TRUE
rs10940072	A	G	A	G	-0.0267403	2.75423e-05	0.3989	0.401239	FALSE	FALSE	FALSE	ieu-b-4953	5	65916784	5.06356e-05	372184	0.59	Liver cell carcinoma || id:ieu-b-4953	Liver cell carcinoma	Liver cell carcinoma || ||	TRUE	igd	9.72523e-13	0.00374811	65916784	5	166066	ebi-a-GCST004603	|| id:ebi-a-GCST004603	TRUE	reported	igd	2	TRUE
rs10940473	T	C	T	C	-0.0203252	5.64901e-05	0.6905	0.691684	FALSE	FALSE	FALSE	ieu-b-4953	5	54873285	5.3405e-05	372184	0.29	Liver cell carcinoma || id:ieu-b-4953	Liver cell carcinoma	Liver cell carcinoma || ||	TRUE	igd	2.58101e-07	0.00394534	54873285	5	166066	ebi-a-GCST004603	|| id:ebi-a-GCST004603	TRUE	reported	igd	2	TRUE
rs10992728	A	G	A	G	-0.0199592	-7.14781e-05	0.5807	0.579397	FALSE	FALSE	FALSE	ieu-b-4953	9	96178668	5.00025e-05	372184	0.15	Liver cell carcinoma || id:ieu-b-4953	Liver cell carcinoma	Liver cell carcinoma || ||	TRUE	igd	6.70502e-08	0.0036969	96178668	9	166066	ebi-a-GCST004603	|| id:ebi-a-GCST004603	TRUE	reported	igd	2	TRUE
rs11071720	C	T	C	T	0.0495816	3.70269e-05	0.6998	0.699583	FALSE	FALSE	FALSE	ieu-b-4953	15	63341996	5.37603e-05	372184	0.49	Liver cell carcinoma || id:ieu-b-4953	Liver cell carcinoma	Liver cell carcinoma || ||	TRUE	igd	1.39316e-35	0.00398235	63341996	15	166066	ebi-a-GCST004603	|| id:ebi-a-GCST004603	TRUE	reported	igd	2	TRUE
rs11082304	T	G	T	G	-0.050671	-3.90609e-05	0.5126	0.512166	FALSE	FALSE	FALSE	ieu-b-4953	18	20720973	4.92462e-05	372184	0.43	Liver cell carcinoma || id:ieu-b-4953	Liver cell carcinoma	Liver cell carcinoma || ||	TRUE	igd	7.50067e-44	0.00364857	20720973	18	166066	ebi-a-GCST004603	|| id:ebi-a-GCST004603	TRUE	reported	igd	2	TRUE
rs11097683	G	A	G	A	-0.0190528	5.11578e-05	0.2824	0.283255	FALSE	FALSE	FALSE	ieu-b-4953	4	100875740	5.45562e-05	372184	0.35	Liver cell carcinoma || id:ieu-b-4953	Liver cell carcinoma	Liver cell carcinoma || ||	TRUE	igd	2.45799e-06	0.00404381	100875740	4	166066	ebi-a-GCST004603	|| id:ebi-a-GCST004603	TRUE	reported	igd	2	TRUE
rs11107039	A	G	A	G	0.023988	-7.4552e-05	0.1582	0.157373	FALSE	FALSE	FALSE	ieu-b-4953	12	93850902	6.78136e-05	372184	0.27	Liver cell carcinoma || id:ieu-b-4953	Liver cell carcinoma	Liver cell carcinoma || ||	TRUE	igd	1.649e-06	0.00500561	93850902	12	166066	ebi-a-GCST004603	|| id:ebi-a-GCST004603	TRUE	reported	igd	2	TRUE
rs11121845	T	C	T	C	-0.0391135	1.61439e-05	0.4631	0.460515	FALSE	FALSE	FALSE	ieu-b-4953	1	12028655	4.97776e-05	372184	0.75	Liver cell carcinoma || id:ieu-b-4953	Liver cell carcinoma	Liver cell carcinoma || ||	TRUE	igd	1.03896e-25	0.00373129	12028655	1	166066	ebi-a-GCST004603	|| id:ebi-a-GCST004603	TRUE	reported	igd	2	TRUE
rs11125553	T	C	T	C	-0.0185243	4.82226e-05	0.3671	0.366937	FALSE	FALSE	FALSE	ieu-b-4953	2	55186928	5.14177e-05	372184	0.35	Liver cell carcinoma || id:ieu-b-4953	Liver cell carcinoma	Liver cell carcinoma || ||	TRUE	igd	1.236e-06	0.00381956	55186928	2	166066	ebi-a-GCST004603	|| id:ebi-a-GCST004603	TRUE	reported	igd	2	TRUE
rs11142447	T	C	T	C	-0.0239581	-7.22409e-06	0.4371	0.434943	FALSE	FALSE	FALSE	ieu-b-4953	9	73070284	4.96201e-05	372184	0.88	Liver cell carcinoma || id:ieu-b-4953	Liver cell carcinoma	Liver cell carcinoma || ||	TRUE	igd	6.13056e-11	0.00366302	73070284	9	166066	ebi-a-GCST004603	|| id:ebi-a-GCST004603	TRUE	reported	igd	2	TRUE
rs11172111	G	T	G	T	-0.0188073	-2.65871e-05	0.4211	0.424967	FALSE	FALSE	FALSE	ieu-b-4953	12	57515804	4.9936e-05	372184	0.59	Liver cell carcinoma || id:ieu-b-4953	Liver cell carcinoma	Liver cell carcinoma || ||	TRUE	igd	4.02698e-07	0.00371123	57515804	12	166066	ebi-a-GCST004603	|| id:ebi-a-GCST004603	TRUE	reported	igd	2	TRUE
rs111856038	A	G	A	G	0.0347513	-0.000232214	0.1092	0.109179	FALSE	FALSE	FALSE	ieu-b-4953	4	124745030	7.92594e-05	372184	0.00340001	Liver cell carcinoma || id:ieu-b-4953	Liver cell carcinoma	Liver cell carcinoma || ||	TRUE	igd	3.211e-09	0.00586973	124745030	4	166066	ebi-a-GCST004603	|| id:ebi-a-GCST004603	TRUE	reported	igd	2	TRUE
rs111941366	T	C	T	C	-0.043229	0.000127383	0.4501	0.444967	FALSE	FALSE	FALSE	ieu-b-4953	1	25736369	4.93779e-05	372184	0.00990011	Liver cell carcinoma || id:ieu-b-4953	Liver cell carcinoma	Liver cell carcinoma || ||	TRUE	igd	6.43576e-32	0.00367661	25736369	1	166066	ebi-a-GCST004603	|| id:ebi-a-GCST004603	TRUE	reported	igd	2	TRUE
rs11207138	C	G	C	G	0.0266672	5.70891e-05	0.2656	0.264164	FALSE	TRUE	FALSE	ieu-b-4953	1	40392157	5.58848e-05	372184	0.31	Liver cell carcinoma || id:ieu-b-4953	Liver cell carcinoma	Liver cell carcinoma || ||	TRUE	igd	1.28499e-10	0.00414801	40392157	1	166066	ebi-a-GCST004603	|| id:ebi-a-GCST004603	TRUE	reported	igd	2	TRUE
rs11217089	C	G	C	G	0.0318747	-0.00011852	0.1025	0.102311	FALSE	TRUE	FALSE	ieu-b-4953	11	118789878	8.25717e-05	372184	0.15	Liver cell carcinoma || id:ieu-b-4953	Liver cell carcinoma	Liver cell carcinoma || ||	TRUE	igd	1.79399e-07	0.00610678	118789878	11	166066	ebi-a-GCST004603	|| id:ebi-a-GCST004603	TRUE	reported	igd	2	TRUE
rs113128512	C	T	C	T	-0.0383682	7.64143e-05	0.0918	0.093052	FALSE	FALSE	FALSE	ieu-b-4953	4	157682188	8.48324e-05	372184	0.37	Liver cell carcinoma || id:ieu-b-4953	Liver cell carcinoma	Liver cell carcinoma || ||	TRUE	igd	1.14101e-09	0.00630187	157682188	4	166066	ebi-a-GCST004603	|| id:ebi-a-GCST004603	TRUE	reported	igd	2	TRUE
rs113420661	G	A	G	A	-0.0228406	7.2906e-05	0.1874	0.18599	FALSE	FALSE	FALSE	ieu-b-4953	16	69818983	6.33507e-05	372184	0.25	Liver cell carcinoma || id:ieu-b-4953	Liver cell carcinoma	Liver cell carcinoma || ||	TRUE	igd	8.92997e-07	0.0046482	69818983	16	166066	ebi-a-GCST004603	|| id:ebi-a-GCST004603	TRUE	reported	igd	2	TRUE
rs113825134	A	G	A	G	-0.0247848	-2.48816e-06	0.2335	0.233896	FALSE	FALSE	FALSE	ieu-b-4953	12	78220740	5.82308e-05	372184	0.97	Liver cell carcinoma || id:ieu-b-4953	Liver cell carcinoma	Liver cell carcinoma || ||	TRUE	igd	8.35391e-09	0.00430204	78220740	12	166066	ebi-a-GCST004603	|| id:ebi-a-GCST004603	TRUE	reported	igd	2	TRUE
rs1150339	G	A	G	A	0.0254226	-3.00829e-05	0.7907	0.79079	FALSE	FALSE	FALSE	ieu-b-4953	11	94833689	6.06017e-05	372184	0.62	Liver cell carcinoma || id:ieu-b-4953	Liver cell carcinoma	Liver cell carcinoma || ||	TRUE	igd	1.49599e-08	0.00449006	94833689	11	166066	ebi-a-GCST004603	|| id:ebi-a-GCST004603	TRUE	reported	igd	2	TRUE
rs11553699	G	A	G	A	-0.0801295	5.3809e-05	0.1364	0.135732	FALSE	FALSE	FALSE	ieu-b-4953	12	122216910	7.49688e-05	372184	0.47	Liver cell carcinoma || id:ieu-b-4953	Liver cell carcinoma	Liver cell carcinoma || ||	TRUE	igd	1.024e-45	0.00564602	122216910	12	166066	ebi-a-GCST004603	|| id:ebi-a-GCST004603	TRUE	reported	igd	2	TRUE
rs1155577	T	C	T	C	0.0217072	2.92479e-05	0.4868	0.487036	FALSE	FALSE	FALSE	ieu-b-4953	4	120449810	4.92777e-05	372184	0.55	Liver cell carcinoma || id:ieu-b-4953	Liver cell carcinoma	Liver cell carcinoma || ||	TRUE	igd	2.57199e-09	0.00364411	120449810	4	166066	ebi-a-GCST004603	|| id:ebi-a-GCST004603	TRUE	reported	igd	2	TRUE
rs11559982	G	A	G	A	0.0570626	0.000109074	0.5575	0.556225	FALSE	FALSE	FALSE	ieu-b-4953	12	54711574	4.9681e-05	372184	0.0280001	Liver cell carcinoma || id:ieu-b-4953	Liver cell carcinoma	Liver cell carcinoma || ||	TRUE	igd	2.35126e-54	0.00367554	54711574	12	166066	ebi-a-GCST004603	|| id:ebi-a-GCST004603	TRUE	reported	igd	2	TRUE
rs11593377	C	T	C	T	0.0240934	-0.000126296	0.205	0.206469	FALSE	FALSE	FALSE	ieu-b-4953	10	11895097	6.08197e-05	372184	0.0379997	Liver cell carcinoma || id:ieu-b-4953	Liver cell carcinoma	Liver cell carcinoma || ||	TRUE	igd	1.054e-07	0.00453131	11895097	10	166066	ebi-a-GCST004603	|| id:ebi-a-GCST004603	TRUE	reported	igd	2	TRUE
rs11603178	G	T	G	T	-0.0186899	-5.50998e-05	0.2888	0.287947	FALSE	FALSE	FALSE	ieu-b-4953	11	10660067	5.45377e-05	372184	0.31	Liver cell carcinoma || id:ieu-b-4953	Liver cell carcinoma	Liver cell carcinoma || ||	TRUE	igd	3.47296e-06	0.00402745	10660067	11	166066	ebi-a-GCST004603	|| id:ebi-a-GCST004603	TRUE	reported	igd	2	TRUE
rs11604127	T	C	T	C	0.093074	8.14108e-06	0.2356	0.229172	FALSE	FALSE	FALSE	ieu-b-4953	11	196944	5.89554e-05	372184	0.89	Liver cell carcinoma || id:ieu-b-4953	Liver cell carcinoma	Liver cell carcinoma || ||	TRUE	igd	3.59749e-103	0.00431541	196944	11	166066	ebi-a-GCST004603	|| id:ebi-a-GCST004603	TRUE	reported	igd	2	TRUE
rs116052829	T	C	T	C	0.0375851	-3.64278e-06	0.1048	0.10454	FALSE	FALSE	FALSE	ieu-b-4953	10	81164146	8.0305e-05	372184	0.96	Liver cell carcinoma || id:ieu-b-4953	Liver cell carcinoma	Liver cell carcinoma || ||	TRUE	igd	2.79801e-10	0.00595684	81164146	10	166066	ebi-a-GCST004603	|| id:ebi-a-GCST004603	TRUE	reported	igd	2	TRUE
rs11617297	G	T	G	T	0.0198535	-8.59075e-05	0.6802	0.68054	FALSE	FALSE	FALSE	ieu-b-4953	13	41494023	5.2848e-05	372184	0.1	Liver cell carcinoma || id:ieu-b-4953	Liver cell carcinoma	Liver cell carcinoma || ||	TRUE	igd	3.77598e-07	0.00390822	41494023	13	166066	ebi-a-GCST004603	|| id:ebi-a-GCST004603	TRUE	reported	igd	2	TRUE
rs11627485	C	T	C	T	0.0257739	2.68706e-05	0.4476	0.445484	FALSE	FALSE	FALSE	ieu-b-4953	14	65487694	4.96558e-05	372184	0.59	Liver cell carcinoma || id:ieu-b-4953	Liver cell carcinoma	Liver cell carcinoma || ||	TRUE	igd	2.61397e-12	0.00368353	65487694	14	166066	ebi-a-GCST004603	|| id:ebi-a-GCST004603	TRUE	reported	igd	2	TRUE
rs11663341	A	T	A	T	-0.0209986	-6.00409e-05	0.2551	0.25548	FALSE	TRUE	FALSE	ieu-b-4953	18	52581360	5.69477e-05	372184	0.29	Liver cell carcinoma || id:ieu-b-4953	Liver cell carcinoma	Liver cell carcinoma || ||	TRUE	igd	7.15303e-07	0.00423602	52581360	18	166066	ebi-a-GCST004603	|| id:ebi-a-GCST004603	TRUE	reported	igd	2	TRUE
rs11684299	T	C	T	C	0.0355925	2.04844e-05	0.1942	0.191958	FALSE	FALSE	FALSE	ieu-b-4953	2	227296995	6.26e-05	372184	0.74	Liver cell carcinoma || id:ieu-b-4953	Liver cell carcinoma	Liver cell carcinoma || ||	TRUE	igd	1.27409e-14	0.00461737	227296995	2	166066	ebi-a-GCST004603	|| id:ebi-a-GCST004603	TRUE	reported	igd	2	TRUE
rs1172137	T	G	T	G	0.0459099	-0.000101553	0.3893	0.386628	FALSE	FALSE	FALSE	ieu-b-4953	1	205246061	5.05397e-05	372184	0.0439997	Liver cell carcinoma || id:ieu-b-4953	Liver cell carcinoma	Liver cell carcinoma || ||	TRUE	igd	8.32339e-35	0.00373045	205246061	1	166066	ebi-a-GCST004603	|| id:ebi-a-GCST004603	TRUE	reported	igd	2	TRUE
rs11734099	A	G	A	G	0.0574289	-1.72692e-06	0.176	0.175735	FALSE	FALSE	FALSE	ieu-b-4953	4	6891435	6.47612e-05	372184	0.98	Liver cell carcinoma || id:ieu-b-4953	Liver cell carcinoma	Liver cell carcinoma || ||	TRUE	igd	6.72512e-33	0.00480694	6891435	4	166066	ebi-a-GCST004603	|| id:ebi-a-GCST004603	TRUE	reported	igd	2	TRUE
rs11841319	T	C	T	C	-0.0658533	8.37757e-05	0.1028	0.101885	FALSE	FALSE	FALSE	ieu-b-4953	13	110492626	8.17361e-05	372184	0.31	Liver cell carcinoma || id:ieu-b-4953	Liver cell carcinoma	Liver cell carcinoma || ||	TRUE	igd	2.02488e-27	0.00607021	110492626	13	166066	ebi-a-GCST004603	|| id:ebi-a-GCST004603	TRUE	reported	igd	2	TRUE
rs1184547	A	G	A	G	-0.0211458	-7.94099e-05	0.6445	0.647741	FALSE	FALSE	FALSE	ieu-b-4953	1	63007228	5.15459e-05	372184	0.12	Liver cell carcinoma || id:ieu-b-4953	Liver cell carcinoma	Liver cell carcinoma || ||	TRUE	igd	2.58e-08	0.00379791	63007228	1	166066	ebi-a-GCST004603	|| id:ebi-a-GCST004603	TRUE	reported	igd	2	TRUE
rs11957135	T	C	T	C	-0.0256461	-1.14119e-05	0.1373	0.137174	FALSE	FALSE	FALSE	ieu-b-4953	5	177610251	7.20621e-05	372184	0.87	Liver cell carcinoma || id:ieu-b-4953	Liver cell carcinoma	Liver cell carcinoma || ||	TRUE	igd	1.74301e-06	0.00536406	177610251	5	166066	ebi-a-GCST004603	|| id:ebi-a-GCST004603	TRUE	reported	igd	2	TRUE
rs11993233	G	A	G	A	0.0439795	4.48896e-06	0.428	0.429536	FALSE	FALSE	FALSE	ieu-b-4953	8	145002283	4.97859e-05	372184	0.93	Liver cell carcinoma || id:ieu-b-4953	Liver cell carcinoma	Liver cell carcinoma || ||	TRUE	igd	6.78266e-33	0.00368141	145002283	8	166066	ebi-a-GCST004603	|| id:ebi-a-GCST004603	TRUE	reported	igd	2	TRUE
rs12047069	C	A	C	A	-0.0233617	4.37572e-05	0.5716	0.570129	FALSE	FALSE	FALSE	ieu-b-4953	1	2205548	5.02677e-05	372184	0.38	Liver cell carcinoma || id:ieu-b-4953	Liver cell carcinoma	Liver cell carcinoma || ||	TRUE	igd	4.85099e-10	0.00375358	2205548	1	166066	ebi-a-GCST004603	|| id:ebi-a-GCST004603	TRUE	reported	igd	2	TRUE
rs12048704	A	C	A	C	0.0314941	-2.74971e-05	0.1049	0.103596	FALSE	FALSE	FALSE	ieu-b-4953	1	208037402	8.12067e-05	372184	0.73	Liver cell carcinoma || id:ieu-b-4953	Liver cell carcinoma	Liver cell carcinoma || ||	TRUE	igd	1.47001e-07	0.00599166	208037402	1	166066	ebi-a-GCST004603	|| id:ebi-a-GCST004603	TRUE	reported	igd	2	TRUE
rs12051781	G	A	G	A	-0.0197944	4.36569e-05	0.3938	0.395465	FALSE	FALSE	FALSE	ieu-b-4953	17	78074468	5.04872e-05	372184	0.39	Liver cell carcinoma || id:ieu-b-4953	Liver cell carcinoma	Liver cell carcinoma || ||	TRUE	igd	1.43701e-07	0.00376291	78074468	17	166066	ebi-a-GCST004603	|| id:ebi-a-GCST004603	TRUE	reported	igd	2	TRUE
rs12052715	G	C	G	C	-0.0344166	-8.62973e-06	0.7247	0.724522	FALSE	TRUE	FALSE	ieu-b-4953	2	160677375	5.5003e-05	372184	0.88	Liver cell carcinoma || id:ieu-b-4953	Liver cell carcinoma	Liver cell carcinoma || ||	TRUE	igd	2.72207e-17	0.00406916	160677375	2	166066	ebi-a-GCST004603	|| id:ebi-a-GCST004603	TRUE	reported	igd	2	TRUE
rs12061136	G	T	G	T	0.0377679	-4.65261e-05	0.291	0.291584	FALSE	FALSE	FALSE	ieu-b-4953	1	248023684	5.44674e-05	372184	0.39	Liver cell carcinoma || id:ieu-b-4953	Liver cell carcinoma	Liver cell carcinoma || ||	TRUE	igd	8.5153e-21	0.00403803	248023684	1	166066	ebi-a-GCST004603	|| id:ebi-a-GCST004603	TRUE	reported	igd	2	TRUE
rs12147463	A	G	A	G	0.0225043	0.000108633	0.1895	0.193621	FALSE	FALSE	FALSE	ieu-b-4953	14	41059928	6.29386e-05	372184	0.0840001	Liver cell carcinoma || id:ieu-b-4953	Liver cell carcinoma	Liver cell carcinoma || ||	TRUE	igd	1.95601e-06	0.00472986	41059928	14	166066	ebi-a-GCST004603	|| id:ebi-a-GCST004603	TRUE	reported	igd	2	TRUE
rs12148235	C	T	C	T	0.0199	-1.61961e-05	0.4614	0.459912	FALSE	FALSE	FALSE	ieu-b-4953	15	66906306	4.9464e-05	372184	0.74	Liver cell carcinoma || id:ieu-b-4953	Liver cell carcinoma	Liver cell carcinoma || ||	TRUE	igd	5.50503e-08	0.003662	66906306	15	166066	ebi-a-GCST004603	|| id:ebi-a-GCST004603	TRUE	reported	igd	2	TRUE
rs12266014	T	C	T	C	-0.0233346	4.04229e-05	0.369	0.368464	FALSE	FALSE	FALSE	ieu-b-4953	10	25211291	5.1107e-05	372184	0.43	Liver cell carcinoma || id:ieu-b-4953	Liver cell carcinoma	Liver cell carcinoma || ||	TRUE	igd	6.98007e-10	0.00378407	25211291	10	166066	ebi-a-GCST004603	|| id:ebi-a-GCST004603	TRUE	reported	igd	2	TRUE
rs12325879	C	T	C	T	-0.0224576	6.44925e-05	0.2924	0.292407	FALSE	FALSE	FALSE	ieu-b-4953	17	57627786	5.41641e-05	372184	0.23	Liver cell carcinoma || id:ieu-b-4953	Liver cell carcinoma	Liver cell carcinoma || ||	TRUE	igd	2.29298e-08	0.00401867	57627786	17	166066	ebi-a-GCST004603	|| id:ebi-a-GCST004603	TRUE	reported	igd	2	TRUE
rs12458093	G	T	G	T	0.0228571	1.29221e-06	0.4794	0.480367	FALSE	FALSE	FALSE	ieu-b-4953	18	48679150	5.1319e-05	372184	0.98	Liver cell carcinoma || id:ieu-b-4953	Liver cell carcinoma	Liver cell carcinoma || ||	TRUE	igd	1.91999e-09	0.00380668	48679150	18	166066	ebi-a-GCST004603	|| id:ebi-a-GCST004603	TRUE	reported	igd	2	TRUE
rs12459847	C	G	C	G	-0.0515896	5.83205e-05	0.2557	0.255755	FALSE	TRUE	FALSE	ieu-b-4953	19	45751157	5.66698e-05	372184	0.3	Liver cell carcinoma || id:ieu-b-4953	Liver cell carcinoma	Liver cell carcinoma || ||	TRUE	igd	1.53709e-34	0.00420892	45751157	19	166066	ebi-a-GCST004603	|| id:ebi-a-GCST004603	TRUE	reported	igd	2	TRUE
rs12526480	G	T	G	T	-0.0496522	0.000131804	0.3384	0.339092	FALSE	FALSE	FALSE	ieu-b-4953	6	25533534	5.19858e-05	372184	0.0109999	Liver cell carcinoma || id:ieu-b-4953	Liver cell carcinoma	Liver cell carcinoma || ||	TRUE	igd	2.88802e-38	0.00383885	25533534	6	166066	ebi-a-GCST004603	|| id:ebi-a-GCST004603	TRUE	reported	igd	2	TRUE
rs1260326	C	T	C	T	-0.0386043	-0.00012256	0.605	0.603924	FALSE	FALSE	FALSE	ieu-b-4953	2	27730940	5.03015e-05	372184	0.015	Liver cell carcinoma || id:ieu-b-4953	Liver cell carcinoma	Liver cell carcinoma || ||	TRUE	igd	2.31313e-25	0.00370959	27730940	2	166066	ebi-a-GCST004603	|| id:ebi-a-GCST004603	TRUE	reported	igd	2	TRUE
rs12608697	A	C	A	C	0.0305389	-5.53168e-06	0.4059	0.407601	FALSE	FALSE	FALSE	ieu-b-4953	19	38765660	5.02638e-05	372184	0.91	Liver cell carcinoma || id:ieu-b-4953	Liver cell carcinoma	Liver cell carcinoma || ||	TRUE	igd	2.70583e-16	0.00373073	38765660	19	166066	ebi-a-GCST004603	|| id:ebi-a-GCST004603	TRUE	reported	igd	2	TRUE
rs12701348	A	G	A	G	0.021379	-1.05707e-05	0.2125	0.211257	FALSE	FALSE	FALSE	ieu-b-4953	7	1039457	6.03456e-05	372184	0.86	Liver cell carcinoma || id:ieu-b-4953	Liver cell carcinoma	Liver cell carcinoma || ||	TRUE	igd	1.52999e-06	0.00444724	1039457	7	166066	ebi-a-GCST004603	|| id:ebi-a-GCST004603	TRUE	reported	igd	2	TRUE
rs12744266	A	G	A	G	-0.0243555	-3.1804e-05	0.331	0.336421	FALSE	FALSE	FALSE	ieu-b-4953	1	248047667	5.23853e-05	372184	0.54	Liver cell carcinoma || id:ieu-b-4953	Liver cell carcinoma	Liver cell carcinoma || ||	TRUE	igd	7.07099e-10	0.00395093	248047667	1	166066	ebi-a-GCST004603	|| id:ebi-a-GCST004603	TRUE	reported	igd	2	TRUE
rs12762934	T	C	T	C	0.0181545	0.000107392	0.3231	0.323651	FALSE	FALSE	FALSE	ieu-b-4953	10	104359884	5.26871e-05	372184	0.0420001	Liver cell carcinoma || id:ieu-b-4953	Liver cell carcinoma	Liver cell carcinoma || ||	TRUE	igd	3.24101e-06	0.00390009	104359884	10	166066	ebi-a-GCST004603	|| id:ebi-a-GCST004603	TRUE	reported	igd	2	TRUE
rs12824685	T	G	T	G	-0.0323787	-6.07482e-05	0.205	0.2038	FALSE	FALSE	FALSE	ieu-b-4953	12	123817569	6.15288e-05	372184	0.32	Liver cell carcinoma || id:ieu-b-4953	Liver cell carcinoma	Liver cell carcinoma || ||	TRUE	igd	9.64495e-13	0.00453771	123817569	12	166066	ebi-a-GCST004603	|| id:ebi-a-GCST004603	TRUE	reported	igd	2	TRUE
rs12903381	T	C	T	C	-0.0189095	-6.21038e-05	0.406	0.404833	FALSE	FALSE	FALSE	ieu-b-4953	15	50648940	5.00837e-05	372184	0.21	Liver cell carcinoma || id:ieu-b-4953	Liver cell carcinoma	Liver cell carcinoma || ||	TRUE	igd	3.40698e-07	0.00370816	50648940	15	166066	ebi-a-GCST004603	|| id:ebi-a-GCST004603	TRUE	reported	igd	2	TRUE
rs12904618	A	G	A	G	0.0206252	8.98249e-05	0.3197	0.319426	FALSE	FALSE	FALSE	ieu-b-4953	15	78536369	5.27453e-05	372184	0.089	Liver cell carcinoma || id:ieu-b-4953	Liver cell carcinoma	Liver cell carcinoma || ||	TRUE	igd	1.21599e-07	0.00389809	78536369	15	166066	ebi-a-GCST004603	|| id:ebi-a-GCST004603	TRUE	reported	igd	2	TRUE
rs13058335	T	C	T	C	0.0327755	-0.000134244	0.0774	0.075883	FALSE	FALSE	FALSE	ieu-b-4953	22	18910479	9.42547e-05	372184	0.15	Liver cell carcinoma || id:ieu-b-4953	Liver cell carcinoma	Liver cell carcinoma || ||	TRUE	igd	2.922e-06	0.007009	18910479	22	166066	ebi-a-GCST004603	|| id:ebi-a-GCST004603	TRUE	reported	igd	2	TRUE
rs13092376	C	A	C	A	-0.0246208	4.38014e-05	0.4195	0.416315	FALSE	FALSE	FALSE	ieu-b-4953	3	196516288	5.0131e-05	372184	0.38	Liver cell carcinoma || id:ieu-b-4953	Liver cell carcinoma	Liver cell carcinoma || ||	TRUE	igd	3.71792e-11	0.00372204	196516288	3	166066	ebi-a-GCST004603	|| id:ebi-a-GCST004603	TRUE	reported	igd	2	TRUE
rs131190	T	G	T	G	0.0298311	-0.000111467	0.8587	0.858192	FALSE	FALSE	FALSE	ieu-b-4953	22	29692497	7.05237e-05	372184	0.11	Liver cell carcinoma || id:ieu-b-4953	Liver cell carcinoma	Liver cell carcinoma || ||	TRUE	igd	1.11401e-08	0.0052222	29692497	22	166066	ebi-a-GCST004603	|| id:ebi-a-GCST004603	TRUE	reported	igd	2	TRUE
rs13154903	C	T	C	T	-0.0269282	-1.6131e-06	0.1112	0.11077	FALSE	FALSE	FALSE	ieu-b-4953	5	77636732	7.90667e-05	372184	0.98	Liver cell carcinoma || id:ieu-b-4953	Liver cell carcinoma	Liver cell carcinoma || ||	TRUE	igd	4.23497e-06	0.00585457	77636732	5	166066	ebi-a-GCST004603	|| id:ebi-a-GCST004603	TRUE	reported	igd	2	TRUE
rs13274496	A	G	A	G	0.0235757	-2.00663e-05	0.2238	0.224593	FALSE	FALSE	FALSE	ieu-b-4953	8	22440898	5.90666e-05	372184	0.73	Liver cell carcinoma || id:ieu-b-4953	Liver cell carcinoma	Liver cell carcinoma || ||	TRUE	igd	9.67208e-08	0.0044209	22440898	8	166066	ebi-a-GCST004603	|| id:ebi-a-GCST004603	TRUE	reported	igd	2	TRUE
rs13324756	G	A	G	A	-0.0234085	1.33577e-05	0.1591	0.156768	FALSE	FALSE	FALSE	ieu-b-4953	3	169333998	6.79833e-05	372184	0.84	Liver cell carcinoma || id:ieu-b-4953	Liver cell carcinoma	Liver cell carcinoma || ||	TRUE	igd	3.02698e-06	0.00501363	169333998	3	166066	ebi-a-GCST004603	|| id:ebi-a-GCST004603	TRUE	reported	igd	2	TRUE
rs13336575	A	G	A	G	0.0283995	5.9563e-05	0.1627	0.163705	FALSE	FALSE	FALSE	ieu-b-4953	16	89034068	6.69786e-05	372184	0.37	Liver cell carcinoma || id:ieu-b-4953	Liver cell carcinoma	Liver cell carcinoma || ||	TRUE	igd	1.42699e-08	0.00500865	89034068	16	166066	ebi-a-GCST004603	|| id:ebi-a-GCST004603	TRUE	reported	igd	2	TRUE
rs1354034	C	T	C	T	0.137851	-5.74565e-05	0.6023	0.598611	FALSE	FALSE	FALSE	ieu-b-4953	3	56849749	5.01648e-05	372184	0.25	Liver cell carcinoma || id:ieu-b-4953	Liver cell carcinoma	Liver cell carcinoma || ||	TRUE	igd	1e-200	0.00371882	56849749	3	166066	ebi-a-GCST004603	|| id:ebi-a-GCST004603	TRUE	reported	igd	2	TRUE
rs1406833	G	A	G	A	-0.0246322	6.77406e-05	0.2059	0.205406	FALSE	FALSE	FALSE	ieu-b-4953	6	113463868	6.09154e-05	372184	0.27	Liver cell carcinoma || id:ieu-b-4953	Liver cell carcinoma	Liver cell carcinoma || ||	TRUE	igd	4.61201e-08	0.00450672	113463868	6	166066	ebi-a-GCST004603	|| id:ebi-a-GCST004603	TRUE	reported	igd	2	TRUE
rs141759085	G	A	G	A	0.0479539	9.3107e-05	0.081	0.080494	FALSE	FALSE	FALSE	ieu-b-4953	16	530967	9.11404e-05	372184	0.31	Liver cell carcinoma || id:ieu-b-4953	Liver cell carcinoma	Liver cell carcinoma || ||	TRUE	igd	9.4189e-13	0.00671741	530967	16	166066	ebi-a-GCST004603	|| id:ebi-a-GCST004603	TRUE	reported	igd	2	TRUE
rs1425440	G	A	G	A	0.0197479	3.41337e-05	0.4463	0.44359	FALSE	FALSE	FALSE	ieu-b-4953	4	141833485	5.02703e-05	372184	0.5	Liver cell carcinoma || id:ieu-b-4953	Liver cell carcinoma	Liver cell carcinoma || ||	TRUE	igd	1.022e-07	0.00371012	141833485	4	166066	ebi-a-GCST004603	|| id:ebi-a-GCST004603	TRUE	reported	igd	2	TRUE
rs147412694	A	G	A	G	-0.0361714	7.05997e-05	0.1499	0.149965	FALSE	FALSE	FALSE	ieu-b-4953	21	40702786	6.9258e-05	372184	0.31	Liver cell carcinoma || id:ieu-b-4953	Liver cell carcinoma	Liver cell carcinoma || ||	TRUE	igd	4.11908e-12	0.00521724	40702786	21	166066	ebi-a-GCST004603	|| id:ebi-a-GCST004603	TRUE	reported	igd	2	TRUE
rs151233	T	C	T	C	0.0648114	-9.54588e-05	0.1308	0.131557	FALSE	FALSE	FALSE	ieu-b-4953	16	28506428	7.28362e-05	372184	0.19	Liver cell carcinoma || id:ieu-b-4953	Liver cell carcinoma	Liver cell carcinoma || ||	TRUE	igd	4.2845e-33	0.00540793	28506428	16	166066	ebi-a-GCST004603	|| id:ebi-a-GCST004603	TRUE	reported	igd	2	TRUE
rs1631677	G	A	G	A	0.0474022	-2.4188e-05	0.1432	0.143399	FALSE	FALSE	FALSE	ieu-b-4953	15	65198591	7.03657e-05	372184	0.73	Liver cell carcinoma || id:ieu-b-4953	Liver cell carcinoma	Liver cell carcinoma || ||	TRUE	igd	1.17004e-19	0.00522521	65198591	15	166066	ebi-a-GCST004603	|| id:ebi-a-GCST004603	TRUE	reported	igd	2	TRUE
rs167924	G	A	G	A	0.0211306	-1.95691e-06	0.6215	0.623689	FALSE	FALSE	FALSE	ieu-b-4953	3	107379837	5.08669e-05	372184	0.97	Liver cell carcinoma || id:ieu-b-4953	Liver cell carcinoma	Liver cell carcinoma || ||	TRUE	igd	1.93402e-08	0.00376138	107379837	3	166066	ebi-a-GCST004603	|| id:ebi-a-GCST004603	TRUE	reported	igd	2	TRUE
rs1697553	G	A	G	A	0.0214393	3.38814e-05	0.426	0.424565	FALSE	FALSE	FALSE	ieu-b-4953	19	51727322	4.98593e-05	372184	0.5	Liver cell carcinoma || id:ieu-b-4953	Liver cell carcinoma	Liver cell carcinoma || ||	TRUE	igd	5.48504e-09	0.00367631	51727322	19	166066	ebi-a-GCST004603	|| id:ebi-a-GCST004603	TRUE	reported	igd	2	TRUE
rs16977972	T	G	T	G	0.0448539	4.37208e-05	0.1445	0.139039	FALSE	FALSE	FALSE	ieu-b-4953	18	41980501	7.28845e-05	372184	0.55	Liver cell carcinoma || id:ieu-b-4953	Liver cell carcinoma	Liver cell carcinoma || ||	TRUE	igd	3.14413e-16	0.00549165	41980501	18	166066	ebi-a-GCST004603	|| id:ebi-a-GCST004603	TRUE	reported	igd	2	TRUE
rs16979901	G	A	G	A	0.0421152	5.47324e-05	0.1026	0.102226	FALSE	FALSE	FALSE	ieu-b-4953	20	54988877	8.1309e-05	372184	0.5	Liver cell carcinoma || id:ieu-b-4953	Liver cell carcinoma	Liver cell carcinoma || ||	TRUE	igd	2.37411e-12	0.00600741	54988877	20	166066	ebi-a-GCST004603	|| id:ebi-a-GCST004603	TRUE	reported	igd	2	TRUE
rs1716505	G	C	G	C	0.0440192	-5.07922e-05	0.3217	0.316937	FALSE	TRUE	FALSE	ieu-b-4953	12	65005079	5.36488e-05	372184	0.34	Liver cell carcinoma || id:ieu-b-4953	Liver cell carcinoma	Liver cell carcinoma || ||	TRUE	igd	2.22485e-28	0.00398412	65005079	12	166066	ebi-a-GCST004603	|| id:ebi-a-GCST004603	TRUE	reported	igd	2	TRUE
rs17182286	A	G	A	G	-0.0181857	4.22575e-05	0.3937	0.394549	FALSE	FALSE	FALSE	ieu-b-4953	14	73748908	5.03311e-05	372184	0.4	Liver cell carcinoma || id:ieu-b-4953	Liver cell carcinoma	Liver cell carcinoma || ||	TRUE	igd	1.034e-06	0.00372274	73748908	14	166066	ebi-a-GCST004603	|| id:ebi-a-GCST004603	TRUE	reported	igd	2	TRUE
rs1720607	A	T	A	T	0.0218595	9.15289e-05	0.6715	0.671819	FALSE	TRUE	FALSE	ieu-b-4953	10	30511198	5.38716e-05	372184	0.089	Liver cell carcinoma || id:ieu-b-4953	Liver cell carcinoma	Liver cell carcinoma || ||	TRUE	igd	3.897e-08	0.00397774	30511198	10	166066	ebi-a-GCST004603	|| id:ebi-a-GCST004603	TRUE	reported	igd	2	TRUE
rs174548	G	C	G	C	0.03864	-5.34998e-05	0.3146	0.313733	FALSE	TRUE	FALSE	ieu-b-4953	11	61571348	5.30412e-05	372184	0.31	Liver cell carcinoma || id:ieu-b-4953	Liver cell carcinoma	Liver cell carcinoma || ||	TRUE	igd	5.45884e-23	0.00391376	61571348	11	166066	ebi-a-GCST004603	|| id:ebi-a-GCST004603	TRUE	reported	igd	2	TRUE
rs17572109	A	G	A	G	0.0387835	-7.68004e-05	0.2317	0.233865	FALSE	FALSE	FALSE	ieu-b-4953	2	219093934	5.87107e-05	372184	0.19	Liver cell carcinoma || id:ieu-b-4953	Liver cell carcinoma	Liver cell carcinoma || ||	TRUE	igd	7.46449e-19	0.00437354	219093934	2	166066	ebi-a-GCST004603	|| id:ebi-a-GCST004603	TRUE	reported	igd	2	TRUE
rs1819663	G	A	G	A	0.0200511	6.48931e-05	0.4886	0.4947	FALSE	FALSE	FALSE	ieu-b-4953	1	154025891	4.93199e-05	372184	0.19	Liver cell carcinoma || id:ieu-b-4953	Liver cell carcinoma	Liver cell carcinoma || ||	TRUE	igd	3.75301e-08	0.00364425	154025891	1	166066	ebi-a-GCST004603	|| id:ebi-a-GCST004603	TRUE	reported	igd	2	TRUE
rs1954702	C	T	C	T	0.0239188	-9.61641e-06	0.8414	0.840292	FALSE	FALSE	FALSE	ieu-b-4953	8	101480917	6.8286e-05	372184	0.89	Liver cell carcinoma || id:ieu-b-4953	Liver cell carcinoma	Liver cell carcinoma || ||	TRUE	igd	3.30697e-06	0.00514301	101480917	8	166066	ebi-a-GCST004603	|| id:ebi-a-GCST004603	TRUE	reported	igd	2	TRUE
rs198833	A	G	A	G	0.0341193	-6.64796e-05	0.8442	0.84376	FALSE	FALSE	FALSE	ieu-b-4953	6	26114508	6.78222e-05	372184	0.33	Liver cell carcinoma || id:ieu-b-4953	Liver cell carcinoma	Liver cell carcinoma || ||	TRUE	igd	1.04304e-11	0.00501728	26114508	6	166066	ebi-a-GCST004603	|| id:ebi-a-GCST004603	TRUE	reported	igd	2	TRUE
rs2015599	A	G	A	G	-0.0444588	6.41351e-05	0.4585	0.459282	FALSE	FALSE	FALSE	ieu-b-4953	12	29435480	4.94259e-05	372184	0.19	Liver cell carcinoma || id:ieu-b-4953	Liver cell carcinoma	Liver cell carcinoma || ||	TRUE	igd	3.73594e-34	0.00364864	29435480	12	166066	ebi-a-GCST004603	|| id:ebi-a-GCST004603	TRUE	reported	igd	2	TRUE
rs2046823	A	G	A	G	0.0285441	1.88242e-06	0.2624	0.262443	FALSE	FALSE	FALSE	ieu-b-4953	3	56779011	5.61988e-05	372184	0.97	Liver cell carcinoma || id:ieu-b-4953	Liver cell carcinoma	Liver cell carcinoma || ||	TRUE	igd	5.96211e-12	0.00414853	56779011	3	166066	ebi-a-GCST004603	|| id:ebi-a-GCST004603	TRUE	reported	igd	2	TRUE
rs2057149	T	C	T	C	0.0288371	1.91322e-05	0.6485	0.648331	FALSE	FALSE	FALSE	ieu-b-4953	6	110717493	5.17505e-05	372184	0.709999	Liver cell carcinoma || id:ieu-b-4953	Liver cell carcinoma	Liver cell carcinoma || ||	TRUE	igd	6.6359e-14	0.00384757	110717493	6	166066	ebi-a-GCST004603	|| id:ebi-a-GCST004603	TRUE	reported	igd	2	TRUE
rs2068888	A	G	A	G	-0.0237198	9.66133e-06	0.4509	0.450515	FALSE	FALSE	FALSE	ieu-b-4953	10	94839642	4.94709e-05	372184	0.85	Liver cell carcinoma || id:ieu-b-4953	Liver cell carcinoma	Liver cell carcinoma || ||	TRUE	igd	9.35406e-11	0.00366214	94839642	10	166066	ebi-a-GCST004603	|| id:ebi-a-GCST004603	TRUE	reported	igd	2	TRUE
rs2074412	T	C	T	C	-0.018331	-2.39367e-05	0.3993	0.400281	FALSE	FALSE	FALSE	ieu-b-4953	17	35839066	5.02371e-05	372184	0.630001	Liver cell carcinoma || id:ieu-b-4953	Liver cell carcinoma	Liver cell carcinoma || ||	TRUE	igd	7.91498e-07	0.00371265	35839066	17	166066	ebi-a-GCST004603	|| id:ebi-a-GCST004603	TRUE	reported	igd	2	TRUE
rs2078064	A	G	A	G	0.0380134	8.89084e-05	0.11	0.11113	FALSE	FALSE	FALSE	ieu-b-4953	6	52267254	7.83032e-05	372184	0.26	Liver cell carcinoma || id:ieu-b-4953	Liver cell carcinoma	Liver cell carcinoma || ||	TRUE	igd	6.97268e-11	0.00582917	52267254	6	166066	ebi-a-GCST004603	|| id:ebi-a-GCST004603	TRUE	reported	igd	2	TRUE
rs2084312	T	C	T	C	0.0234792	-9.07911e-06	0.8	0.800009	FALSE	FALSE	FALSE	ieu-b-4953	17	72695211	6.1697e-05	372184	0.88	Liver cell carcinoma || id:ieu-b-4953	Liver cell carcinoma	Liver cell carcinoma || ||	TRUE	igd	2.72603e-07	0.00456665	72695211	17	166066	ebi-a-GCST004603	|| id:ebi-a-GCST004603	TRUE	reported	igd	2	TRUE
rs210143	C	T	C	T	0.102038	5.15863e-05	0.7021	0.703032	FALSE	FALSE	FALSE	ieu-b-4953	6	33546930	5.3897e-05	372184	0.34	Liver cell carcinoma || id:ieu-b-4953	Liver cell carcinoma	Liver cell carcinoma || ||	TRUE	igd	1.14025e-144	0.00398412	33546930	6	166066	ebi-a-GCST004603	|| id:ebi-a-GCST004603	TRUE	reported	igd	2	TRUE
rs210798	G	T	G	T	-0.020874	3.93711e-05	0.5204	0.519504	FALSE	FALSE	FALSE	ieu-b-4953	6	135514558	4.93937e-05	372184	0.43	Liver cell carcinoma || id:ieu-b-4953	Liver cell carcinoma	Liver cell carcinoma || ||	TRUE	igd	1.23299e-08	0.00366523	135514558	6	166066	ebi-a-GCST004603	|| id:ebi-a-GCST004603	TRUE	reported	igd	2	TRUE
rs2113814	T	C	T	C	0.019123	-2.38309e-05	0.4772	0.492329	FALSE	FALSE	FALSE	ieu-b-4953	2	12951752	4.92746e-05	372184	0.630001	Liver cell carcinoma || id:ieu-b-4953	Liver cell carcinoma	Liver cell carcinoma || ||	TRUE	igd	2.42097e-07	0.00370336	12951752	2	166066	ebi-a-GCST004603	|| id:ebi-a-GCST004603	TRUE	reported	igd	2	TRUE
rs2157770	G	A	G	A	0.0382754	1.71128e-05	0.2858	0.287705	FALSE	FALSE	FALSE	ieu-b-4953	9	136921464	5.44816e-05	372184	0.75	Liver cell carcinoma || id:ieu-b-4953	Liver cell carcinoma	Liver cell carcinoma || ||	TRUE	igd	2.36211e-21	0.00403422	136921464	9	166066	ebi-a-GCST004603	|| id:ebi-a-GCST004603	TRUE	reported	igd	2	TRUE
rs216191	T	C	T	C	0.0370238	-4.51973e-05	0.6474	0.648028	FALSE	FALSE	FALSE	ieu-b-4953	17	2188639	5.1487e-05	372184	0.38	Liver cell carcinoma || id:ieu-b-4953	Liver cell carcinoma	Liver cell carcinoma || ||	TRUE	igd	2.51884e-22	0.00380969	2188639	17	166066	ebi-a-GCST004603	|| id:ebi-a-GCST004603	TRUE	reported	igd	2	TRUE
rs218265	C	T	C	T	0.0233445	9.06568e-05	0.1572	0.154627	FALSE	FALSE	FALSE	ieu-b-4953	4	55408999	6.88453e-05	372184	0.19	Liver cell carcinoma || id:ieu-b-4953	Liver cell carcinoma	Liver cell carcinoma || ||	TRUE	igd	4.27602e-06	0.00507765	55408999	4	166066	ebi-a-GCST004603	|| id:ebi-a-GCST004603	TRUE	reported	igd	2	TRUE
rs221748	G	A	G	A	-0.0180982	-1.58123e-05	0.6325	0.635528	FALSE	FALSE	FALSE	ieu-b-4953	6	165865657	5.14713e-05	372184	0.760001	Liver cell carcinoma || id:ieu-b-4953	Liver cell carcinoma	Liver cell carcinoma || ||	TRUE	igd	2.40198e-06	0.00383741	165865657	6	166066	ebi-a-GCST004603	|| id:ebi-a-GCST004603	TRUE	reported	igd	2	TRUE
rs2224027	C	T	C	T	-0.0197659	2.36105e-05	0.4201	0.41948	FALSE	FALSE	FALSE	ieu-b-4953	1	185328658	4.98839e-05	372184	0.64	Liver cell carcinoma || id:ieu-b-4953	Liver cell carcinoma	Liver cell carcinoma || ||	TRUE	igd	8.00498e-08	0.00368285	185328658	1	166066	ebi-a-GCST004603	|| id:ebi-a-GCST004603	TRUE	reported	igd	2	TRUE
rs2255531	A	G	A	G	-0.0241788	5.41676e-05	0.3495	0.351707	FALSE	FALSE	FALSE	ieu-b-4953	12	121414915	5.16267e-05	372184	0.29	Liver cell carcinoma || id:ieu-b-4953	Liver cell carcinoma	Liver cell carcinoma || ||	TRUE	igd	2.56502e-10	0.00382393	121414915	12	166066	ebi-a-GCST004603	|| id:ebi-a-GCST004603	TRUE	reported	igd	2	TRUE
rs2288419	C	T	C	T	-0.0255696	8.3429e-05	0.1936	0.194091	FALSE	FALSE	FALSE	ieu-b-4953	19	55693244	6.22082e-05	372184	0.18	Liver cell carcinoma || id:ieu-b-4953	Liver cell carcinoma	Liver cell carcinoma || ||	TRUE	igd	2.869e-08	0.00460776	55693244	19	166066	ebi-a-GCST004603	|| id:ebi-a-GCST004603	TRUE	reported	igd	2	TRUE
rs2296825	C	G	C	G	0.0281488	4.94888e-05	0.6501	0.649124	FALSE	TRUE	FALSE	ieu-b-4953	9	327938	5.18088e-05	372184	0.34	Liver cell carcinoma || id:ieu-b-4953	Liver cell carcinoma	Liver cell carcinoma || ||	TRUE	igd	2.1928e-13	0.00383684	327938	9	166066	ebi-a-GCST004603	|| id:ebi-a-GCST004603	TRUE	reported	igd	2	TRUE
rs2297066	G	C	G	C	0.0555011	-3.70573e-05	0.2436	0.241386	FALSE	TRUE	FALSE	ieu-b-4953	14	103566835	5.75044e-05	372184	0.52	Liver cell carcinoma || id:ieu-b-4953	Liver cell carcinoma	Liver cell carcinoma || ||	TRUE	igd	4.80397e-39	0.00424603	103566835	14	166066	ebi-a-GCST004603	|| id:ebi-a-GCST004603	TRUE	reported	igd	2	TRUE
rs2305972	A	G	A	G	-0.0187709	6.96788e-06	0.5674	0.562703	FALSE	FALSE	FALSE	ieu-b-4953	1	161574548	5.08401e-05	372184	0.89	Liver cell carcinoma || id:ieu-b-4953	Liver cell carcinoma	Liver cell carcinoma || ||	TRUE	igd	5.49705e-07	0.00374811	161574548	1	166066	ebi-a-GCST004603	|| id:ebi-a-GCST004603	TRUE	reported	igd	2	TRUE
rs2331174	A	G	A	G	-0.0362918	-3.29162e-05	0.434	0.43382	FALSE	FALSE	FALSE	ieu-b-4953	7	44926827	4.97598e-05	372184	0.51	Liver cell carcinoma || id:ieu-b-4953	Liver cell carcinoma	Liver cell carcinoma || ||	TRUE	igd	7.58578e-23	0.00368827	44926827	7	166066	ebi-a-GCST004603	|| id:ebi-a-GCST004603	TRUE	reported	igd	2	TRUE
rs238911	A	G	A	G	-0.0230772	-2.0568e-05	0.3946	0.394215	FALSE	FALSE	FALSE	ieu-b-4953	11	113986162	5.05055e-05	372184	0.68	Liver cell carcinoma || id:ieu-b-4953	Liver cell carcinoma	Liver cell carcinoma || ||	TRUE	igd	6.63606e-10	0.00373748	113986162	11	166066	ebi-a-GCST004603	|| id:ebi-a-GCST004603	TRUE	reported	igd	2	TRUE
rs2836441	A	G	A	G	-0.0435082	5.52641e-05	0.8517	0.853391	FALSE	FALSE	FALSE	ieu-b-4953	21	39870310	6.97e-05	372184	0.43	Liver cell carcinoma || id:ieu-b-4953	Liver cell carcinoma	Liver cell carcinoma || ||	TRUE	igd	3.43875e-17	0.00516075	39870310	21	166066	ebi-a-GCST004603	|| id:ebi-a-GCST004603	TRUE	reported	igd	2	TRUE
rs2842623	G	A	G	A	-0.0204322	4.71133e-07	0.5326	0.533502	FALSE	FALSE	FALSE	ieu-b-4953	6	37157337	5.05584e-05	372184	0.99	Liver cell carcinoma || id:ieu-b-4953	Liver cell carcinoma	Liver cell carcinoma || ||	TRUE	igd	8.26e-08	0.003811	37157337	6	166066	ebi-a-GCST004603	|| id:ebi-a-GCST004603	TRUE	reported	igd	2	TRUE
rs28689051	A	G	A	G	0.0196936	6.57049e-05	0.3219	0.319079	FALSE	FALSE	FALSE	ieu-b-4953	7	75763624	5.28925e-05	372184	0.21	Liver cell carcinoma || id:ieu-b-4953	Liver cell carcinoma	Liver cell carcinoma || ||	TRUE	igd	4.76903e-07	0.00391105	75763624	7	166066	ebi-a-GCST004603	|| id:ebi-a-GCST004603	TRUE	reported	igd	2	TRUE
rs2875940	T	C	T	C	-0.0171894	-5.47601e-05	0.4718	0.469792	FALSE	FALSE	FALSE	ieu-b-4953	8	121221530	4.97123e-05	372184	0.27	Liver cell carcinoma || id:ieu-b-4953	Liver cell carcinoma	Liver cell carcinoma || ||	TRUE	igd	3.21004e-06	0.00369115	121221530	8	166066	ebi-a-GCST004603	|| id:ebi-a-GCST004603	TRUE	reported	igd	2	TRUE
rs2894802	G	T	G	T	-0.0279643	4.12148e-05	0.5733	0.572786	FALSE	FALSE	FALSE	ieu-b-4953	6	52656169	4.97823e-05	372184	0.41	Liver cell carcinoma || id:ieu-b-4953	Liver cell carcinoma	Liver cell carcinoma || ||	TRUE	igd	2.73275e-14	0.00367449	52656169	6	166066	ebi-a-GCST004603	|| id:ebi-a-GCST004603	TRUE	reported	igd	2	TRUE
rs2932536	A	G	A	G	-0.0345596	8.67261e-05	0.5261	0.525594	FALSE	FALSE	FALSE	ieu-b-4953	1	113202417	4.92489e-05	372184	0.0779992	Liver cell carcinoma || id:ieu-b-4953	Liver cell carcinoma	Liver cell carcinoma || ||	TRUE	igd	1.9948e-21	0.00363583	113202417	1	166066	ebi-a-GCST004603	|| id:ebi-a-GCST004603	TRUE	reported	igd	2	TRUE
rs3184504	C	T	C	T	-0.103873	8.73614e-05	0.5174	0.516402	FALSE	FALSE	FALSE	ieu-b-4953	12	111884608	4.92144e-05	372184	0.0759994	Liver cell carcinoma || id:ieu-b-4953	Liver cell carcinoma	Liver cell carcinoma || ||	TRUE	igd	6.0256e-180	0.00363146	111884608	12	166066	ebi-a-GCST004603	|| id:ebi-a-GCST004603	TRUE	reported	igd	2	TRUE
rs34025993	G	A	G	A	0.0192387	-2.35627e-05	0.5853	0.584113	FALSE	FALSE	FALSE	ieu-b-4953	9	123516572	5.0071e-05	372184	0.64	Liver cell carcinoma || id:ieu-b-4953	Liver cell carcinoma	Liver cell carcinoma || ||	TRUE	igd	2.30701e-07	0.00371925	123516572	9	166066	ebi-a-GCST004603	|| id:ebi-a-GCST004603	TRUE	reported	igd	2	TRUE
rs34080918	T	A	T	A	0.0236049	7.68941e-05	0.2521	0.250443	FALSE	TRUE	FALSE	ieu-b-4953	4	17779295	5.77094e-05	372184	0.18	Liver cell carcinoma || id:ieu-b-4953	Liver cell carcinoma	Liver cell carcinoma || ||	TRUE	igd	4.39501e-08	0.00431202	17779295	4	166066	ebi-a-GCST004603	|| id:ebi-a-GCST004603	TRUE	reported	igd	2	TRUE
rs34121753	G	A	G	A	-0.0195927	5.02949e-05	0.5768	0.576974	FALSE	FALSE	FALSE	ieu-b-4953	17	7733833	4.98713e-05	372184	0.31	Liver cell carcinoma || id:ieu-b-4953	Liver cell carcinoma	Liver cell carcinoma || ||	TRUE	igd	1.14301e-07	0.00369511	7733833	17	166066	ebi-a-GCST004603	|| id:ebi-a-GCST004603	TRUE	reported	igd	2	TRUE
rs34720471	C	A	C	A	-0.0275513	-3.32282e-06	0.1093	0.107581	FALSE	FALSE	FALSE	ieu-b-4953	19	35694041	8.10252e-05	372184	0.97	Liver cell carcinoma || id:ieu-b-4953	Liver cell carcinoma	Liver cell carcinoma || ||	TRUE	igd	4.29398e-06	0.00599383	35694041	19	166066	ebi-a-GCST004603	|| id:ebi-a-GCST004603	TRUE	reported	igd	2	TRUE
rs35277580	A	G	A	G	-0.0460671	6.73447e-05	0.4908	0.491127	FALSE	FALSE	FALSE	ieu-b-4953	12	6294534	4.92875e-05	372184	0.17	Liver cell carcinoma || id:ieu-b-4953	Liver cell carcinoma	Liver cell carcinoma || ||	TRUE	igd	1.51391e-36	0.00364853	6294534	12	166066	ebi-a-GCST004603	|| id:ebi-a-GCST004603	TRUE	reported	igd	2	TRUE
rs35774855	C	T	C	T	0.0395485	7.1024e-06	0.5223	0.523696	FALSE	FALSE	FALSE	ieu-b-4953	9	4887465	4.96814e-05	372184	0.89	Liver cell carcinoma || id:ieu-b-4953	Liver cell carcinoma	Liver cell carcinoma || ||	TRUE	igd	2.26517e-26	0.003722	4887465	9	166066	ebi-a-GCST004603	|| id:ebi-a-GCST004603	TRUE	reported	igd	2	TRUE
rs36109901	C	A	C	A	0.0565289	5.14842e-05	0.2722	0.272526	FALSE	FALSE	FALSE	ieu-b-4953	11	119083318	5.53921e-05	372184	0.35	Liver cell carcinoma || id:ieu-b-4953	Liver cell carcinoma	Liver cell carcinoma || ||	TRUE	igd	2.80931e-43	0.00409838	119083318	11	166066	ebi-a-GCST004603	|| id:ebi-a-GCST004603	TRUE	reported	igd	2	TRUE
rs3741404	C	G	C	G	-0.0223643	2.85291e-05	0.3596	0.359523	FALSE	TRUE	FALSE	ieu-b-4953	11	63999240	5.12809e-05	372184	0.58	Liver cell carcinoma || id:ieu-b-4953	Liver cell carcinoma	Liver cell carcinoma || ||	TRUE	igd	3.80996e-09	0.00379556	63999240	11	166066	ebi-a-GCST004603	|| id:ebi-a-GCST004603	TRUE	reported	igd	2	TRUE
rs3752440	A	G	A	G	0.0391195	-2.67933e-05	0.0844	0.084503	FALSE	FALSE	FALSE	ieu-b-4953	4	3446754	8.92748e-05	372184	0.760001	Liver cell carcinoma || id:ieu-b-4953	Liver cell carcinoma	Liver cell carcinoma || ||	TRUE	igd	3.58897e-09	0.00662809	3446754	4	166066	ebi-a-GCST004603	|| id:ebi-a-GCST004603	TRUE	reported	igd	2	TRUE
rs3761472	G	A	G	A	-0.0307656	0.000243189	0.1549	0.155579	FALSE	FALSE	FALSE	ieu-b-4953	22	44368122	6.78878e-05	372184	0.000340001	Liver cell carcinoma || id:ieu-b-4953	Liver cell carcinoma	Liver cell carcinoma || ||	TRUE	igd	9.778e-10	0.00503282	44368122	22	166066	ebi-a-GCST004603	|| id:ebi-a-GCST004603	TRUE	reported	igd	2	TRUE
rs3804749	T	C	T	C	-0.0412622	4.92199e-06	0.5929	0.590415	FALSE	FALSE	FALSE	ieu-b-4953	3	122833003	5.03428e-05	372184	0.92	Liver cell carcinoma || id:ieu-b-4953	Liver cell carcinoma	Liver cell carcinoma || ||	TRUE	igd	2.39276e-28	0.00373679	122833003	3	166066	ebi-a-GCST004603	|| id:ebi-a-GCST004603	TRUE	reported	igd	2	TRUE
rs3844535	G	A	G	A	0.0237196	-2.38846e-05	0.6999	0.702105	FALSE	FALSE	FALSE	ieu-b-4953	14	81884515	5.39505e-05	372184	0.66	Liver cell carcinoma || id:ieu-b-4953	Liver cell carcinoma	Liver cell carcinoma || ||	TRUE	igd	2.63299e-09	0.0039845	81884515	14	166066	ebi-a-GCST004603	|| id:ebi-a-GCST004603	TRUE	reported	igd	2	TRUE
rs3956381	A	C	A	C	0.0188594	1.76762e-06	0.5771	0.580305	FALSE	FALSE	FALSE	ieu-b-4953	13	95972874	5.11627e-05	372184	0.97	Liver cell carcinoma || id:ieu-b-4953	Liver cell carcinoma	Liver cell carcinoma || ||	TRUE	igd	9.34997e-07	0.00384505	95972874	13	166066	ebi-a-GCST004603	|| id:ebi-a-GCST004603	TRUE	reported	igd	2	TRUE
rs4148435	A	C	A	C	0.074694	-1.36317e-05	0.9161	0.915514	FALSE	FALSE	FALSE	ieu-b-4953	13	95899716	8.86623e-05	372184	0.88	Liver cell carcinoma || id:ieu-b-4953	Liver cell carcinoma	Liver cell carcinoma || ||	TRUE	igd	9.18333e-30	0.00659184	95899716	13	166066	ebi-a-GCST004603	|| id:ebi-a-GCST004603	TRUE	reported	igd	2	TRUE
rs4148506	C	T	C	T	-0.0209157	9.29441e-05	0.2813	0.281788	FALSE	FALSE	FALSE	ieu-b-4953	13	95802055	5.48725e-05	372184	0.0899995	Liver cell carcinoma || id:ieu-b-4953	Liver cell carcinoma	Liver cell carcinoma || ||	TRUE	igd	3.02803e-07	0.00408373	95802055	13	166066	ebi-a-GCST004603	|| id:ebi-a-GCST004603	TRUE	reported	igd	2	TRUE
rs427033	T	C	T	C	0.0204763	-6.40046e-06	0.2697	0.269134	FALSE	FALSE	FALSE	ieu-b-4953	17	19803244	5.56884e-05	372184	0.91	Liver cell carcinoma || id:ieu-b-4953	Liver cell carcinoma	Liver cell carcinoma || ||	TRUE	igd	6.37793e-07	0.00411218	19803244	17	166066	ebi-a-GCST004603	|| id:ebi-a-GCST004603	TRUE	reported	igd	2	TRUE
rs4272720	G	A	G	A	-0.035014	-2.41806e-05	0.2363	0.235688	FALSE	FALSE	FALSE	ieu-b-4953	10	50263201	5.83697e-05	372184	0.68	Liver cell carcinoma || id:ieu-b-4953	Liver cell carcinoma	Liver cell carcinoma || ||	TRUE	igd	4.15911e-16	0.00430472	50263201	10	166066	ebi-a-GCST004603	|| id:ebi-a-GCST004603	TRUE	reported	igd	2	TRUE
rs4286082	T	C	T	C	-0.0210688	9.01114e-05	0.7156	0.712307	FALSE	FALSE	FALSE	ieu-b-4953	15	42226255	5.44663e-05	372184	0.0980009	Liver cell carcinoma || id:ieu-b-4953	Liver cell carcinoma	Liver cell carcinoma || ||	TRUE	igd	2.26199e-07	0.00407013	42226255	15	166066	ebi-a-GCST004603	|| id:ebi-a-GCST004603	TRUE	reported	igd	2	TRUE
rs4388979	T	G	T	G	-0.0435281	-1.91677e-05	0.5834	0.583124	FALSE	FALSE	FALSE	ieu-b-4953	12	109475012	5.00659e-05	372184	0.7	Liver cell carcinoma || id:ieu-b-4953	Liver cell carcinoma	Liver cell carcinoma || ||	TRUE	igd	7.37395e-32	0.00370567	109475012	12	166066	ebi-a-GCST004603	|| id:ebi-a-GCST004603	TRUE	reported	igd	2	TRUE
rs4411786	C	T	C	T	-0.045926	-5.23106e-05	0.2634	0.26449	FALSE	FALSE	FALSE	ieu-b-4953	20	1930897	5.58898e-05	372184	0.35	Liver cell carcinoma || id:ieu-b-4953	Liver cell carcinoma	Liver cell carcinoma || ||	TRUE	igd	1.63418e-28	0.0041463	1930897	20	166066	ebi-a-GCST004603	|| id:ebi-a-GCST004603	TRUE	reported	igd	2	TRUE
rs4470077	G	A	G	A	0.0293459	-9.46136e-05	0.1909	0.19344	FALSE	FALSE	FALSE	ieu-b-4953	14	55897538	6.25453e-05	372184	0.13	Liver cell carcinoma || id:ieu-b-4953	Liver cell carcinoma	Liver cell carcinoma || ||	TRUE	igd	3.05e-10	0.00466086	55897538	14	166066	ebi-a-GCST004603	|| id:ebi-a-GCST004603	TRUE	reported	igd	2	TRUE
rs4548095	T	C	T	C	0.0281694	-8.44612e-05	0.6355	0.633279	FALSE	FALSE	FALSE	ieu-b-4953	7	100226665	5.10559e-05	372184	0.0980009	Liver cell carcinoma || id:ieu-b-4953	Liver cell carcinoma	Liver cell carcinoma || ||	TRUE	igd	1.16413e-13	0.003796	100226665	7	166066	ebi-a-GCST004603	|| id:ebi-a-GCST004603	TRUE	reported	igd	2	TRUE
rs457648	T	C	T	C	0.0221401	-2.7845e-05	0.4623	0.461517	FALSE	FALSE	FALSE	ieu-b-4953	5	34658419	4.94971e-05	372184	0.57	Liver cell carcinoma || id:ieu-b-4953	Liver cell carcinoma	Liver cell carcinoma || ||	TRUE	igd	1.493e-09	0.00366247	34658419	5	166066	ebi-a-GCST004603	|| id:ebi-a-GCST004603	TRUE	reported	igd	2	TRUE
rs4631704	T	C	T	C	0.0238239	-6.19382e-06	0.6104	0.609208	FALSE	FALSE	FALSE	ieu-b-4953	1	230293530	5.08211e-05	372184	0.9	Liver cell carcinoma || id:ieu-b-4953	Liver cell carcinoma	Liver cell carcinoma || ||	TRUE	igd	2.40602e-10	0.00376192	230293530	1	166066	ebi-a-GCST004603	|| id:ebi-a-GCST004603	TRUE	reported	igd	2	TRUE
rs4670779	T	C	T	C	-0.0244277	1.51186e-06	0.3161	0.311025	FALSE	FALSE	FALSE	ieu-b-4953	2	38044344	5.32143e-05	372184	0.98	Liver cell carcinoma || id:ieu-b-4953	Liver cell carcinoma	Liver cell carcinoma || ||	TRUE	igd	8.64092e-10	0.00398321	38044344	2	166066	ebi-a-GCST004603	|| id:ebi-a-GCST004603	TRUE	reported	igd	2	TRUE
rs4709819	A	G	A	G	0.0317138	7.20331e-05	0.4063	0.407619	FALSE	FALSE	FALSE	ieu-b-4953	6	164463355	5.01556e-05	372184	0.15	Liver cell carcinoma || id:ieu-b-4953	Liver cell carcinoma	Liver cell carcinoma || ||	TRUE	igd	1.7358e-17	0.00372657	164463355	6	166066	ebi-a-GCST004603	|| id:ebi-a-GCST004603	TRUE	reported	igd	2	TRUE
rs4733787	T	C	T	C	-0.0201278	-1.16954e-05	0.5887	0.587196	FALSE	FALSE	FALSE	ieu-b-4953	8	128834269	4.99823e-05	372184	0.81	Liver cell carcinoma || id:ieu-b-4953	Liver cell carcinoma	Liver cell carcinoma || ||	TRUE	igd	5.60506e-08	0.00370612	128834269	8	166066	ebi-a-GCST004603	|| id:ebi-a-GCST004603	TRUE	reported	igd	2	TRUE
rs4783186	C	T	C	T	-0.042171	0.000130045	0.8767	0.876214	FALSE	FALSE	FALSE	ieu-b-4953	16	85415734	7.46608e-05	372184	0.0819993	Liver cell carcinoma || id:ieu-b-4953	Liver cell carcinoma	Liver cell carcinoma || ||	TRUE	igd	3.07468e-14	0.00555237	85415734	16	166066	ebi-a-GCST004603	|| id:ebi-a-GCST004603	TRUE	reported	igd	2	TRUE
rs4853462	A	C	A	C	-0.0185808	8.95732e-06	0.674	0.671526	FALSE	FALSE	FALSE	ieu-b-4953	2	192123804	5.26355e-05	372184	0.86	Liver cell carcinoma || id:ieu-b-4953	Liver cell carcinoma	Liver cell carcinoma || ||	TRUE	igd	1.992e-06	0.0039083	192123804	2	166066	ebi-a-GCST004603	|| id:ebi-a-GCST004603	TRUE	reported	igd	2	TRUE
rs4899173	C	T	C	T	0.0246278	-8.14196e-05	0.796	0.794285	FALSE	FALSE	FALSE	ieu-b-4953	14	65793168	6.13263e-05	372184	0.18	Liver cell carcinoma || id:ieu-b-4953	Liver cell carcinoma	Liver cell carcinoma || ||	TRUE	igd	7.56606e-08	0.00458006	65793168	14	166066	ebi-a-GCST004603	|| id:ebi-a-GCST004603	TRUE	reported	igd	2	TRUE
rs4924314	T	C	T	C	-0.0250286	5.44281e-05	0.3788	0.379103	FALSE	FALSE	FALSE	ieu-b-4953	15	39248441	5.10869e-05	372184	0.29	Liver cell carcinoma || id:ieu-b-4953	Liver cell carcinoma	Liver cell carcinoma || ||	TRUE	igd	4.77859e-11	0.0038051	39248441	15	166066	ebi-a-GCST004603	|| id:ebi-a-GCST004603	TRUE	reported	igd	2	TRUE
rs4936066	C	A	C	A	-0.0214984	-9.61853e-05	0.1924	0.191424	FALSE	FALSE	FALSE	ieu-b-4953	11	128584765	6.2986e-05	372184	0.13	Liver cell carcinoma || id:ieu-b-4953	Liver cell carcinoma	Liver cell carcinoma || ||	TRUE	igd	3.78599e-06	0.00465049	128584765	11	166066	ebi-a-GCST004603	|| id:ebi-a-GCST004603	TRUE	reported	igd	2	TRUE
rs4937127	G	A	G	A	-0.0319651	2.89353e-05	0.5219	0.522672	FALSE	FALSE	FALSE	ieu-b-4953	11	126290510	4.94024e-05	372184	0.56	Liver cell carcinoma || id:ieu-b-4953	Liver cell carcinoma	Liver cell carcinoma || ||	TRUE	igd	1.86294e-18	0.00364679	126290510	11	166066	ebi-a-GCST004603	|| id:ebi-a-GCST004603	TRUE	reported	igd	2	TRUE
rs4948498	A	G	A	G	0.0197026	1.67333e-05	0.3669	0.368652	FALSE	FALSE	FALSE	ieu-b-4953	10	63822384	5.15385e-05	372184	0.75	Liver cell carcinoma || id:ieu-b-4953	Liver cell carcinoma	Liver cell carcinoma || ||	TRUE	igd	2.65302e-07	0.00382831	63822384	10	166066	ebi-a-GCST004603	|| id:ebi-a-GCST004603	TRUE	reported	igd	2	TRUE
rs4965426	A	G	A	G	-0.0365178	-3.59494e-05	0.1429	0.143508	FALSE	FALSE	FALSE	ieu-b-4953	15	99248041	7.02672e-05	372184	0.61	Liver cell carcinoma || id:ieu-b-4953	Liver cell carcinoma	Liver cell carcinoma || ||	TRUE	igd	2.21106e-12	0.00520161	99248041	15	166066	ebi-a-GCST004603	|| id:ebi-a-GCST004603	TRUE	reported	igd	2	TRUE
rs4972760	G	A	G	A	0.0275804	4.20699e-05	0.8743	0.876353	FALSE	FALSE	FALSE	ieu-b-4953	2	173140874	7.63885e-05	372184	0.58	Liver cell carcinoma || id:ieu-b-4953	Liver cell carcinoma	Liver cell carcinoma || ||	TRUE	igd	1.12899e-06	0.005666	173140874	2	166066	ebi-a-GCST004603	|| id:ebi-a-GCST004603	TRUE	reported	igd	2	TRUE
rs4980067	A	C	A	C	0.0176128	-2.40917e-05	0.5059	0.505555	FALSE	FALSE	FALSE	ieu-b-4953	10	81136129	4.92518e-05	372184	0.62	Liver cell carcinoma || id:ieu-b-4953	Liver cell carcinoma	Liver cell carcinoma || ||	TRUE	igd	1.373e-06	0.00364734	81136129	10	166066	ebi-a-GCST004603	|| id:ebi-a-GCST004603	TRUE	reported	igd	2	TRUE
rs516051	C	A	C	A	-0.0648302	-2.18508e-05	0.5172	0.519075	FALSE	FALSE	FALSE	ieu-b-4953	17	27882705	4.94121e-05	372184	0.66	Liver cell carcinoma || id:ieu-b-4953	Liver cell carcinoma	Liver cell carcinoma || ||	TRUE	igd	3.32583e-70	0.00366003	27882705	17	166066	ebi-a-GCST004603	|| id:ebi-a-GCST004603	TRUE	reported	igd	2	TRUE
rs532861	T	C	T	C	0.0174191	3.93242e-06	0.3847	0.385842	FALSE	FALSE	FALSE	ieu-b-4953	9	136171344	5.07531e-05	372184	0.94	Liver cell carcinoma || id:ieu-b-4953	Liver cell carcinoma	Liver cell carcinoma || ||	TRUE	igd	3.63798e-06	0.00376136	136171344	9	166066	ebi-a-GCST004603	|| id:ebi-a-GCST004603	TRUE	reported	igd	2	TRUE
rs56263467	T	G	T	G	-0.0298577	-6.75544e-05	0.1238	0.123247	FALSE	FALSE	FALSE	ieu-b-4953	2	234274667	7.52352e-05	372184	0.37	Liver cell carcinoma || id:ieu-b-4953	Liver cell carcinoma	Liver cell carcinoma || ||	TRUE	igd	7.74105e-08	0.00555691	234274667	2	166066	ebi-a-GCST004603	|| id:ebi-a-GCST004603	TRUE	reported	igd	2	TRUE
rs573589	T	C	T	C	-0.0279054	2.26992e-05	0.4398	0.439365	FALSE	FALSE	FALSE	ieu-b-4953	11	65483981	4.95125e-05	372184	0.649999	Liver cell carcinoma || id:ieu-b-4953	Liver cell carcinoma	Liver cell carcinoma || ||	TRUE	igd	2.26725e-14	0.00365517	65483981	11	166066	ebi-a-GCST004603	|| id:ebi-a-GCST004603	TRUE	reported	igd	2	TRUE
rs5763928	G	A	G	A	-0.0208492	9.25792e-05	0.2438	0.242515	FALSE	FALSE	FALSE	ieu-b-4953	22	30678530	5.76099e-05	372184	0.11	Liver cell carcinoma || id:ieu-b-4953	Liver cell carcinoma	Liver cell carcinoma || ||	TRUE	igd	1.09901e-06	0.00427848	30678530	22	166066	ebi-a-GCST004603	|| id:ebi-a-GCST004603	TRUE	reported	igd	2	TRUE
rs58587945	T	C	T	C	-0.0274855	6.97681e-05	0.1227	0.123132	FALSE	FALSE	FALSE	ieu-b-4953	17	73920219	7.50289e-05	372184	0.35	Liver cell carcinoma || id:ieu-b-4953	Liver cell carcinoma	Liver cell carcinoma || ||	TRUE	igd	7.23602e-07	0.0055471	73920219	17	166066	ebi-a-GCST004603	|| id:ebi-a-GCST004603	TRUE	reported	igd	2	TRUE
rs59865663	A	G	A	G	0.0408115	1.38306e-07	0.2042	0.203611	FALSE	FALSE	FALSE	ieu-b-4953	16	88558312	6.16981e-05	372184	1	Liver cell carcinoma || id:ieu-b-4953	Liver cell carcinoma	Liver cell carcinoma || ||	TRUE	igd	9.29608e-19	0.00461498	88558312	16	166066	ebi-a-GCST004603	|| id:ebi-a-GCST004603	TRUE	reported	igd	2	TRUE
rs6010986	C	T	C	T	0.0242944	-9.29032e-05	0.7684	0.767255	FALSE	FALSE	FALSE	ieu-b-4953	20	62275844	5.86197e-05	372184	0.11	Liver cell carcinoma || id:ieu-b-4953	Liver cell carcinoma	Liver cell carcinoma || ||	TRUE	igd	2.22998e-08	0.00434361	62275844	20	166066	ebi-a-GCST004603	|| id:ebi-a-GCST004603	TRUE	reported	igd	2	TRUE
rs6070697	A	G	A	G	0.0504727	-5.41527e-06	0.1833	0.183155	FALSE	FALSE	FALSE	ieu-b-4953	20	57599402	6.36718e-05	372184	0.93	Liver cell carcinoma || id:ieu-b-4953	Liver cell carcinoma	Liver cell carcinoma || ||	TRUE	igd	7.50067e-27	0.00470466	57599402	20	166066	ebi-a-GCST004603	|| id:ebi-a-GCST004603	TRUE	reported	igd	2	TRUE
rs6141	T	C	T	C	0.0621083	-3.32031e-05	0.5321	0.533606	FALSE	FALSE	FALSE	ieu-b-4953	3	184090266	4.92608e-05	372184	0.5	Liver cell carcinoma || id:ieu-b-4953	Liver cell carcinoma	Liver cell carcinoma || ||	TRUE	igd	7.16638e-65	0.00365171	184090266	3	166066	ebi-a-GCST004603	|| id:ebi-a-GCST004603	TRUE	reported	igd	2	TRUE
rs61914212	C	T	C	T	-0.0308999	0.000128047	0.0899	0.089671	FALSE	FALSE	FALSE	ieu-b-4953	12	26130576	8.63548e-05	372184	0.14	Liver cell carcinoma || id:ieu-b-4953	Liver cell carcinoma	Liver cell carcinoma || ||	TRUE	igd	1.48799e-06	0.00642032	26130576	12	166066	ebi-a-GCST004603	|| id:ebi-a-GCST004603	TRUE	reported	igd	2	TRUE
rs619460	A	G	A	G	-0.0237272	-4.49309e-05	0.6228	0.624543	FALSE	FALSE	FALSE	ieu-b-4953	3	124345877	5.09074e-05	372184	0.38	Liver cell carcinoma || id:ieu-b-4953	Liver cell carcinoma	Liver cell carcinoma || ||	TRUE	igd	2.48399e-10	0.00374956	124345877	3	166066	ebi-a-GCST004603	|| id:ebi-a-GCST004603	TRUE	reported	igd	2	TRUE
rs61966631	C	T	C	T	0.0279966	-3.8695e-05	0.3562	0.354584	FALSE	FALSE	FALSE	ieu-b-4953	13	114015702	5.1416e-05	372184	0.450001	Liver cell carcinoma || id:ieu-b-4953	Liver cell carcinoma	Liver cell carcinoma || ||	TRUE	igd	1.86681e-13	0.00380491	114015702	13	166066	ebi-a-GCST004603	|| id:ebi-a-GCST004603	TRUE	reported	igd	2	TRUE
rs62027291	A	G	A	G	-0.0280171	8.64965e-07	0.1628	0.163675	FALSE	FALSE	FALSE	ieu-b-4953	15	77266051	6.69871e-05	372184	0.99	Liver cell carcinoma || id:ieu-b-4953	Liver cell carcinoma	Liver cell carcinoma || ||	TRUE	igd	2.16202e-08	0.00500436	77266051	15	166066	ebi-a-GCST004603	|| id:ebi-a-GCST004603	TRUE	reported	igd	2	TRUE
rs62241230	T	C	T	C	-0.0178263	5.4387e-05	0.3445	0.344616	FALSE	FALSE	FALSE	ieu-b-4953	22	50754466	5.17796e-05	372184	0.29	Liver cell carcinoma || id:ieu-b-4953	Liver cell carcinoma	Liver cell carcinoma || ||	TRUE	igd	3.52103e-06	0.00384369	50754466	22	166066	ebi-a-GCST004603	|| id:ebi-a-GCST004603	TRUE	reported	igd	2	TRUE
rs62259323	G	A	G	A	-0.0304776	-5.97527e-05	0.3219	0.322629	FALSE	FALSE	FALSE	ieu-b-4953	3	58291047	5.2705e-05	372184	0.26	Liver cell carcinoma || id:ieu-b-4953	Liver cell carcinoma	Liver cell carcinoma || ||	TRUE	igd	5.11446e-15	0.00389537	58291047	3	166066	ebi-a-GCST004603	|| id:ebi-a-GCST004603	TRUE	reported	igd	2	TRUE
rs62491439	T	C	T	C	-0.0283932	3.44469e-05	0.0991	0.09712	FALSE	FALSE	FALSE	ieu-b-4953	7	139869719	8.3133e-05	372184	0.68	Liver cell carcinoma || id:ieu-b-4953	Liver cell carcinoma	Liver cell carcinoma || ||	TRUE	igd	3.37e-06	0.0061102	139869719	7	166066	ebi-a-GCST004603	|| id:ebi-a-GCST004603	TRUE	reported	igd	2	TRUE
rs6420998	A	G	A	G	0.0395562	-0.000107674	0.9072	0.907055	FALSE	FALSE	FALSE	ieu-b-4953	3	18324553	8.49427e-05	372184	0.2	Liver cell carcinoma || id:ieu-b-4953	Liver cell carcinoma	Liver cell carcinoma || ||	TRUE	igd	2.83302e-10	0.00627113	18324553	3	166066	ebi-a-GCST004603	|| id:ebi-a-GCST004603	TRUE	reported	igd	2	TRUE
rs6425521	A	C	A	C	-0.0652399	4.62004e-05	0.8012	0.802589	FALSE	FALSE	FALSE	ieu-b-4953	1	171942783	6.21134e-05	372184	0.46	Liver cell carcinoma || id:ieu-b-4953	Liver cell carcinoma	Liver cell carcinoma || ||	TRUE	igd	2.48828e-46	0.00456508	171942783	1	166066	ebi-a-GCST004603	|| id:ebi-a-GCST004603	TRUE	reported	igd	2	TRUE
rs6444472	A	G	A	G	0.022877	-8.97645e-05	0.259	0.258773	FALSE	FALSE	FALSE	ieu-b-4953	3	167373162	5.63073e-05	372184	0.11	Liver cell carcinoma || id:ieu-b-4953	Liver cell carcinoma	Liver cell carcinoma || ||	TRUE	igd	3.79402e-08	0.00415931	167373162	3	166066	ebi-a-GCST004603	|| id:ebi-a-GCST004603	TRUE	reported	igd	2	TRUE
rs6446731	A	G	A	G	0.0202583	-5.82525e-05	0.2843	0.286356	FALSE	FALSE	FALSE	ieu-b-4953	4	3284751	5.45508e-05	372184	0.29	Liver cell carcinoma || id:ieu-b-4953	Liver cell carcinoma	Liver cell carcinoma || ||	TRUE	igd	5.53694e-07	0.00404622	3284751	4	166066	ebi-a-GCST004603	|| id:ebi-a-GCST004603	TRUE	reported	igd	2	TRUE
rs645901	C	T	C	T	0.0441525	-2.37485e-05	0.8657	0.864564	FALSE	FALSE	FALSE	ieu-b-4953	11	116702362	7.26423e-05	372184	0.74	Liver cell carcinoma || id:ieu-b-4953	Liver cell carcinoma	Liver cell carcinoma || ||	TRUE	igd	2.4188e-16	0.00538494	116702362	11	166066	ebi-a-GCST004603	|| id:ebi-a-GCST004603	TRUE	reported	igd	2	TRUE
rs6470811	T	G	T	G	-0.0231632	-1.21725e-05	0.4879	0.488369	FALSE	FALSE	FALSE	ieu-b-4953	8	131338933	4.93269e-05	372184	0.81	Liver cell carcinoma || id:ieu-b-4953	Liver cell carcinoma	Liver cell carcinoma || ||	TRUE	igd	2.13998e-10	0.00364721	131338933	8	166066	ebi-a-GCST004603	|| id:ebi-a-GCST004603	TRUE	reported	igd	2	TRUE
rs648103	C	T	C	T	0.0176656	-4.75651e-05	0.6356	0.636954	FALSE	FALSE	FALSE	ieu-b-4953	3	27550301	5.12942e-05	372184	0.35	Liver cell carcinoma || id:ieu-b-4953	Liver cell carcinoma	Liver cell carcinoma || ||	TRUE	igd	3.21803e-06	0.00379385	27550301	3	166066	ebi-a-GCST004603	|| id:ebi-a-GCST004603	TRUE	reported	igd	2	TRUE
rs655029	A	G	A	G	0.0734903	-2.16534e-05	0.7113	0.709644	FALSE	FALSE	FALSE	ieu-b-4953	2	31477838	5.48526e-05	372184	0.69	Liver cell carcinoma || id:ieu-b-4953	Liver cell carcinoma	Liver cell carcinoma || ||	TRUE	igd	9.36915e-73	0.00407363	31477838	2	166066	ebi-a-GCST004603	|| id:ebi-a-GCST004603	TRUE	reported	igd	2	TRUE
rs655641	G	C	G	C	0.0266488	-1.51651e-05	0.8086	0.805732	FALSE	TRUE	FALSE	ieu-b-4953	11	85731286	6.21497e-05	372184	0.81	Liver cell carcinoma || id:ieu-b-4953	Liver cell carcinoma	Liver cell carcinoma || ||	TRUE	igd	4.09798e-09	0.00453195	85731286	11	166066	ebi-a-GCST004603	|| id:ebi-a-GCST004603	TRUE	reported	igd	2	TRUE
rs6556471	C	T	C	T	-0.0461715	0.000112354	0.6776	0.677596	FALSE	FALSE	FALSE	ieu-b-4953	5	159598264	5.27984e-05	372184	0.0329997	Liver cell carcinoma || id:ieu-b-4953	Liver cell carcinoma	Liver cell carcinoma || ||	TRUE	igd	2.9621e-32	0.00390517	159598264	5	166066	ebi-a-GCST004603	|| id:ebi-a-GCST004603	TRUE	reported	igd	2	TRUE
rs66506038	C	T	C	T	-0.0212085	-2.86802e-05	0.2851	0.283348	FALSE	FALSE	FALSE	ieu-b-4953	7	72995943	5.45639e-05	372184	0.6	Liver cell carcinoma || id:ieu-b-4953	Liver cell carcinoma	Liver cell carcinoma || ||	TRUE	igd	1.62099e-07	0.00404878	72995943	7	166066	ebi-a-GCST004603	|| id:ebi-a-GCST004603	TRUE	reported	igd	2	TRUE
rs6694989	G	T	G	T	-0.0180895	7.48305e-05	0.6716	0.674652	FALSE	FALSE	FALSE	ieu-b-4953	1	62084503	5.31512e-05	372184	0.16	Liver cell carcinoma || id:ieu-b-4953	Liver cell carcinoma	Liver cell carcinoma || ||	TRUE	igd	4.94402e-06	0.00396077	62084503	1	166066	ebi-a-GCST004603	|| id:ebi-a-GCST004603	TRUE	reported	igd	2	TRUE
rs6731111	T	C	T	C	-0.0183983	1.77047e-05	0.6604	0.661645	FALSE	FALSE	FALSE	ieu-b-4953	2	85605205	5.22947e-05	372184	0.73	Liver cell carcinoma || id:ieu-b-4953	Liver cell carcinoma	Liver cell carcinoma || ||	TRUE	igd	2.28602e-06	0.0038927	85605205	2	166066	ebi-a-GCST004603	|| id:ebi-a-GCST004603	TRUE	reported	igd	2	TRUE
rs67433750	C	T	C	T	0.0181391	4.01854e-05	0.3217	0.321958	FALSE	FALSE	FALSE	ieu-b-4953	8	71006940	5.28083e-05	372184	0.450001	Liver cell carcinoma || id:ieu-b-4953	Liver cell carcinoma	Liver cell carcinoma || ||	TRUE	igd	3.73302e-06	0.00392138	71006940	8	166066	ebi-a-GCST004603	|| id:ebi-a-GCST004603	TRUE	reported	igd	2	TRUE
rs6768432	T	G	T	G	-0.0293171	-1.55231e-06	0.6058	0.605594	FALSE	FALSE	FALSE	ieu-b-4953	3	168815374	5.04316e-05	372184	0.98	Liver cell carcinoma || id:ieu-b-4953	Liver cell carcinoma	Liver cell carcinoma || ||	TRUE	igd	3.33119e-15	0.00372146	168815374	3	166066	ebi-a-GCST004603	|| id:ebi-a-GCST004603	TRUE	reported	igd	2	TRUE
rs679843	T	C	T	C	-0.0208554	4.03524e-05	0.2284	0.226815	FALSE	FALSE	FALSE	ieu-b-4953	1	78707493	5.92886e-05	372184	0.5	Liver cell carcinoma || id:ieu-b-4953	Liver cell carcinoma	Liver cell carcinoma || ||	TRUE	igd	1.96499e-06	0.00438412	78707493	1	166066	ebi-a-GCST004603	|| id:ebi-a-GCST004603	TRUE	reported	igd	2	TRUE
rs6812193	T	C	T	C	-0.018061	3.29113e-05	0.3756	0.375402	FALSE	FALSE	FALSE	ieu-b-4953	4	77198986	5.08895e-05	372184	0.52	Liver cell carcinoma || id:ieu-b-4953	Liver cell carcinoma	Liver cell carcinoma || ||	TRUE	igd	1.56498e-06	0.00376057	77198986	4	166066	ebi-a-GCST004603	|| id:ebi-a-GCST004603	TRUE	reported	igd	2	TRUE
rs6860138	A	G	A	G	0.0312452	-0.000117852	0.6166	0.618295	FALSE	FALSE	FALSE	ieu-b-4953	5	141509985	5.06838e-05	372184	0.02	Liver cell carcinoma || id:ieu-b-4953	Liver cell carcinoma	Liver cell carcinoma || ||	TRUE	igd	7.23936e-17	0.00374505	141509985	5	166066	ebi-a-GCST004603	|| id:ebi-a-GCST004603	TRUE	reported	igd	2	TRUE
rs6897357	C	T	C	T	0.0196641	0.000157078	0.4136	0.41404	FALSE	FALSE	FALSE	ieu-b-4953	5	61539173	5.00208e-05	372184	0.0017	Liver cell carcinoma || id:ieu-b-4953	Liver cell carcinoma	Liver cell carcinoma || ||	TRUE	igd	1.11599e-07	0.00370551	61539173	5	166066	ebi-a-GCST004603	|| id:ebi-a-GCST004603	TRUE	reported	igd	2	TRUE
rs6925716	C	T	C	T	0.0300494	-8.39057e-05	0.5132	0.516465	FALSE	FALSE	FALSE	ieu-b-4953	6	109597641	4.9273e-05	372184	0.089	Liver cell carcinoma || id:ieu-b-4953	Liver cell carcinoma	Liver cell carcinoma || ||	TRUE	igd	1.89322e-16	0.00365178	109597641	6	166066	ebi-a-GCST004603	|| id:ebi-a-GCST004603	TRUE	reported	igd	2	TRUE
rs6961069	T	C	T	C	0.0260662	8.82798e-06	0.4042	0.405765	FALSE	FALSE	FALSE	ieu-b-4953	7	80218961	5.0398e-05	372184	0.86	Liver cell carcinoma || id:ieu-b-4953	Liver cell carcinoma	Liver cell carcinoma || ||	TRUE	igd	4.12857e-12	0.00375989	80218961	7	166066	ebi-a-GCST004603	|| id:ebi-a-GCST004603	TRUE	reported	igd	2	TRUE
rs6990481	G	A	G	A	-0.0204596	4.2196e-05	0.2811	0.282017	FALSE	FALSE	FALSE	ieu-b-4953	8	142413879	5.49403e-05	372184	0.44	Liver cell carcinoma || id:ieu-b-4953	Liver cell carcinoma	Liver cell carcinoma || ||	TRUE	igd	5.582e-07	0.00408771	142413879	8	166066	ebi-a-GCST004603	|| id:ebi-a-GCST004603	TRUE	reported	igd	2	TRUE
rs6993770	T	A	T	A	-0.0699947	-5.00028e-06	0.2857	0.287586	FALSE	TRUE	FALSE	ieu-b-4953	8	106581528	5.43617e-05	372184	0.93	Liver cell carcinoma || id:ieu-b-4953	Liver cell carcinoma	Liver cell carcinoma || ||	TRUE	igd	1.02494e-67	0.00402556	106581528	8	166066	ebi-a-GCST004603	|| id:ebi-a-GCST004603	TRUE	reported	igd	2	TRUE
rs7028112	A	G	A	G	-0.0415782	-3.59185e-05	0.4975	0.498627	FALSE	FALSE	FALSE	ieu-b-4953	9	5048814	4.93614e-05	372184	0.47	Liver cell carcinoma || id:ieu-b-4953	Liver cell carcinoma	Liver cell carcinoma || ||	TRUE	igd	4.61105e-30	0.00364994	5048814	9	166066	ebi-a-GCST004603	|| id:ebi-a-GCST004603	TRUE	reported	igd	2	TRUE
rs7067734	T	G	T	G	0.0215666	-4.2297e-05	0.3335	0.332673	FALSE	FALSE	FALSE	ieu-b-4953	10	14615358	5.24785e-05	372184	0.42	Liver cell carcinoma || id:ieu-b-4953	Liver cell carcinoma	Liver cell carcinoma || ||	TRUE	igd	3.322e-08	0.00390446	14615358	10	166066	ebi-a-GCST004603	|| id:ebi-a-GCST004603	TRUE	reported	igd	2	TRUE
rs707460	T	C	T	C	0.0185588	2.76465e-05	0.5827	0.582999	FALSE	FALSE	FALSE	ieu-b-4953	1	7838691	4.98476e-05	372184	0.58	Liver cell carcinoma || id:ieu-b-4953	Liver cell carcinoma	Liver cell carcinoma || ||	TRUE	igd	4.81205e-07	0.00368694	7838691	1	166066	ebi-a-GCST004603	|| id:ebi-a-GCST004603	TRUE	reported	igd	2	TRUE
rs71320505	A	G	A	G	-0.0199488	1.10363e-05	0.2888	0.279945	FALSE	FALSE	FALSE	ieu-b-4953	21	43353251	5.5494e-05	372184	0.84	Liver cell carcinoma || id:ieu-b-4953	Liver cell carcinoma	Liver cell carcinoma || ||	TRUE	igd	1.90801e-06	0.00418836	43353251	21	166066	ebi-a-GCST004603	|| id:ebi-a-GCST004603	TRUE	reported	igd	2	TRUE
rs7146084	G	A	G	A	-0.0175854	-6.56436e-05	0.5606	0.560045	FALSE	FALSE	FALSE	ieu-b-4953	14	51163494	4.97642e-05	372184	0.19	Liver cell carcinoma || id:ieu-b-4953	Liver cell carcinoma	Liver cell carcinoma || ||	TRUE	igd	1.84502e-06	0.00368688	51163494	14	166066	ebi-a-GCST004603	|| id:ebi-a-GCST004603	TRUE	reported	igd	2	TRUE
rs7221186	G	C	G	C	0.0362839	-0.000106946	0.1383	0.138623	FALSE	TRUE	FALSE	ieu-b-4953	17	4813685	7.14377e-05	372184	0.13	Liver cell carcinoma || id:ieu-b-4953	Liver cell carcinoma	Liver cell carcinoma || ||	TRUE	igd	6.75461e-12	0.00528707	4813685	17	166066	ebi-a-GCST004603	|| id:ebi-a-GCST004603	TRUE	reported	igd	2	TRUE
rs7249692	C	T	C	T	-0.0284644	-0.000123268	0.6722	0.670589	FALSE	FALSE	FALSE	ieu-b-4953	19	19670688	5.24414e-05	372184	0.0189998	Liver cell carcinoma || id:ieu-b-4953	Liver cell carcinoma	Liver cell carcinoma || ||	TRUE	igd	2.77013e-13	0.00389651	19670688	19	166066	ebi-a-GCST004603	|| id:ebi-a-GCST004603	TRUE	reported	igd	2	TRUE
rs7252389	T	C	T	C	0.0233832	-2.38562e-05	0.2	0.198495	FALSE	FALSE	FALSE	ieu-b-4953	19	33374453	6.17062e-05	372184	0.7	Liver cell carcinoma || id:ieu-b-4953	Liver cell carcinoma	Liver cell carcinoma || ||	TRUE	igd	2.74998e-07	0.00454941	33374453	19	166066	ebi-a-GCST004603	|| id:ebi-a-GCST004603	TRUE	reported	igd	2	TRUE
rs72725172	G	A	G	A	-0.0545299	-3.4672e-05	0.1703	0.172092	FALSE	FALSE	FALSE	ieu-b-4953	14	68509318	6.518e-05	372184	0.59	Liver cell carcinoma || id:ieu-b-4953	Liver cell carcinoma	Liver cell carcinoma || ||	TRUE	igd	2.0488e-29	0.00484245	68509318	14	166066	ebi-a-GCST004603	|| id:ebi-a-GCST004603	TRUE	reported	igd	2	TRUE
rs72760940	T	C	T	C	-0.0342955	-3.15064e-05	0.0773	0.074865	FALSE	FALSE	FALSE	ieu-b-4953	5	77728333	9.6497e-05	372184	0.74	Liver cell carcinoma || id:ieu-b-4953	Liver cell carcinoma	Liver cell carcinoma || ||	TRUE	igd	1.47401e-06	0.0071231	77728333	5	166066	ebi-a-GCST004603	|| id:ebi-a-GCST004603	TRUE	reported	igd	2	TRUE
rs72853263	T	G	T	G	-0.0346883	1.73622e-05	0.0842	0.083507	FALSE	FALSE	FALSE	ieu-b-4953	2	145570419	8.92153e-05	372184	0.85	Liver cell carcinoma || id:ieu-b-4953	Liver cell carcinoma	Liver cell carcinoma || ||	TRUE	igd	1.48799e-07	0.00660226	145570419	2	166066	ebi-a-GCST004603	|| id:ebi-a-GCST004603	TRUE	reported	igd	2	TRUE
rs7286299	A	G	A	G	-0.0373318	5.28788e-05	0.4645	0.464439	FALSE	FALSE	FALSE	ieu-b-4953	22	43392856	4.93525e-05	372184	0.28	Liver cell carcinoma || id:ieu-b-4953	Liver cell carcinoma	Liver cell carcinoma || ||	TRUE	igd	1.67109e-24	0.00365403	43392856	22	166066	ebi-a-GCST004603	|| id:ebi-a-GCST004603	TRUE	reported	igd	2	TRUE
rs73109811	T	C	T	C	0.0407298	-7.94646e-05	0.1982	0.197911	FALSE	FALSE	FALSE	ieu-b-4953	12	48212719	6.30045e-05	372184	0.21	Liver cell carcinoma || id:ieu-b-4953	Liver cell carcinoma	Liver cell carcinoma || ||	TRUE	igd	5.75043e-18	0.00471552	48212719	12	166066	ebi-a-GCST004603	|| id:ebi-a-GCST004603	TRUE	reported	igd	2	TRUE
rs73162998	C	T	C	T	0.0401272	6.53996e-05	0.0763	0.075982	FALSE	FALSE	FALSE	ieu-b-4953	7	135628370	9.307e-05	372184	0.48	Liver cell carcinoma || id:ieu-b-4953	Liver cell carcinoma	Liver cell carcinoma || ||	TRUE	igd	6.15404e-09	0.00690356	135628370	7	166066	ebi-a-GCST004603	|| id:ebi-a-GCST004603	TRUE	reported	igd	2	TRUE
rs7332763	G	T	G	T	0.0236699	-5.70948e-05	0.3714	0.371389	FALSE	FALSE	FALSE	ieu-b-4953	13	33147888	5.10144e-05	372184	0.26	Liver cell carcinoma || id:ieu-b-4953	Liver cell carcinoma	Liver cell carcinoma || ||	TRUE	igd	3.48001e-10	0.00377167	33147888	13	166066	ebi-a-GCST004603	|| id:ebi-a-GCST004603	TRUE	reported	igd	2	TRUE
rs7358	A	G	A	G	0.0266632	-3.4861e-05	0.1304	0.131178	FALSE	FALSE	FALSE	ieu-b-4953	17	7478498	7.2931e-05	372184	0.630001	Liver cell carcinoma || id:ieu-b-4953	Liver cell carcinoma	Liver cell carcinoma || ||	TRUE	igd	7.80692e-07	0.00539724	7478498	17	166066	ebi-a-GCST004603	|| id:ebi-a-GCST004603	TRUE	reported	igd	2	TRUE
rs74886389	A	G	A	G	0.0220195	-2.9445e-05	0.219	0.216781	FALSE	FALSE	FALSE	ieu-b-4953	16	85671598	6.0574e-05	372184	0.630001	Liver cell carcinoma || id:ieu-b-4953	Liver cell carcinoma	Liver cell carcinoma || ||	TRUE	igd	9.39896e-07	0.00449027	85671598	16	166066	ebi-a-GCST004603	|| id:ebi-a-GCST004603	TRUE	reported	igd	2	TRUE
rs7516301	C	T	C	T	0.0211687	-2.79747e-05	0.5249	0.524773	FALSE	FALSE	FALSE	ieu-b-4953	1	172372260	4.95648e-05	372184	0.57	Liver cell carcinoma || id:ieu-b-4953	Liver cell carcinoma	Liver cell carcinoma || ||	TRUE	igd	7.90296e-09	0.00366842	172372260	1	166066	ebi-a-GCST004603	|| id:ebi-a-GCST004603	TRUE	reported	igd	2	TRUE
rs7526693	T	G	T	G	0.0199006	-6.49365e-05	0.3609	0.360941	FALSE	FALSE	FALSE	ieu-b-4953	1	91919358	5.13482e-05	372184	0.21	Liver cell carcinoma || id:ieu-b-4953	Liver cell carcinoma	Liver cell carcinoma || ||	TRUE	igd	1.502e-07	0.00378894	91919358	1	166066	ebi-a-GCST004603	|| id:ebi-a-GCST004603	TRUE	reported	igd	2	TRUE
rs7529925	T	C	T	C	0.0337833	-2.78341e-05	0.739	0.737488	FALSE	FALSE	FALSE	ieu-b-4953	1	199007208	5.61815e-05	372184	0.62	Liver cell carcinoma || id:ieu-b-4953	Liver cell carcinoma	Liver cell carcinoma || ||	TRUE	igd	5.19757e-16	0.00416728	199007208	1	166066	ebi-a-GCST004603	|| id:ebi-a-GCST004603	TRUE	reported	igd	2	TRUE
rs7585866	G	A	G	A	0.023368	5.22686e-05	0.3532	0.351364	FALSE	FALSE	FALSE	ieu-b-4953	2	192696255	5.15487e-05	372184	0.31	Liver cell carcinoma || id:ieu-b-4953	Liver cell carcinoma	Liver cell carcinoma || ||	TRUE	igd	1.00201e-09	0.00382508	192696255	2	166066	ebi-a-GCST004603	|| id:ebi-a-GCST004603	TRUE	reported	igd	2	TRUE
rs759058	G	A	G	A	-0.0177396	5.05891e-05	0.5996	0.60061	FALSE	FALSE	FALSE	ieu-b-4953	14	75382971	5.04267e-05	372184	0.32	Liver cell carcinoma || id:ieu-b-4953	Liver cell carcinoma	Liver cell carcinoma || ||	TRUE	igd	1.962e-06	0.0037289	75382971	14	166066	ebi-a-GCST004603	|| id:ebi-a-GCST004603	TRUE	reported	igd	2	TRUE
rs7600392	A	G	A	G	0.0186795	-5.33473e-05	0.6879	0.689103	FALSE	FALSE	FALSE	ieu-b-4953	2	204040206	5.32205e-05	372184	0.32	Liver cell carcinoma || id:ieu-b-4953	Liver cell carcinoma	Liver cell carcinoma || ||	TRUE	igd	2.357e-06	0.00395741	204040206	2	166066	ebi-a-GCST004603	|| id:ebi-a-GCST004603	TRUE	reported	igd	2	TRUE
rs761841	C	T	C	T	0.0186213	6.06173e-06	0.5771	0.575839	FALSE	FALSE	FALSE	ieu-b-4953	6	131114386	5.00283e-05	372184	0.9	Liver cell carcinoma || id:ieu-b-4953	Liver cell carcinoma	Liver cell carcinoma || ||	TRUE	igd	6.16694e-07	0.0037348	131114386	6	166066	ebi-a-GCST004603	|| id:ebi-a-GCST004603	TRUE	reported	igd	2	TRUE
rs7630419	A	G	A	G	-0.0184124	-1.45978e-05	0.4041	0.404561	FALSE	FALSE	FALSE	ieu-b-4953	3	101133037	5.02946e-05	372184	0.77	Liver cell carcinoma || id:ieu-b-4953	Liver cell carcinoma	Liver cell carcinoma || ||	TRUE	igd	6.868e-07	0.00370839	101133037	3	166066	ebi-a-GCST004603	|| id:ebi-a-GCST004603	TRUE	reported	igd	2	TRUE
rs7665147	A	T	A	T	-0.0317304	-1.20595e-05	0.1855	0.185429	FALSE	TRUE	FALSE	ieu-b-4953	4	57767327	6.35527e-05	372184	0.85	Liver cell carcinoma || id:ieu-b-4953	Liver cell carcinoma	Liver cell carcinoma || ||	TRUE	igd	1.65882e-11	0.00471252	57767327	4	166066	ebi-a-GCST004603	|| id:ebi-a-GCST004603	TRUE	reported	igd	2	TRUE
rs7698924	C	G	C	G	-0.0309704	-3.9449e-05	0.3163	0.316536	FALSE	TRUE	FALSE	ieu-b-4953	4	110942102	5.29607e-05	372184	0.46	Liver cell carcinoma || id:ieu-b-4953	Liver cell carcinoma	Liver cell carcinoma || ||	TRUE	igd	2.80996e-15	0.00392077	110942102	4	166066	ebi-a-GCST004603	|| id:ebi-a-GCST004603	TRUE	reported	igd	2	TRUE
rs7705526	A	C	A	C	0.0366645	-0.000203996	0.3289	0.325244	FALSE	FALSE	FALSE	ieu-b-4953	5	1285974	5.32909e-05	372184	0.000129999	Liver cell carcinoma || id:ieu-b-4953	Liver cell carcinoma	Liver cell carcinoma || ||	TRUE	igd	2.17621e-20	0.0039623	1285974	5	166066	ebi-a-GCST004603	|| id:ebi-a-GCST004603	TRUE	reported	igd	2	TRUE
rs77300440	T	C	T	C	0.0685927	-0.000162233	0.0807	0.079687	FALSE	FALSE	FALSE	ieu-b-4953	7	123411910	9.10492e-05	372184	0.0749998	Liver cell carcinoma || id:ieu-b-4953	Liver cell carcinoma	Liver cell carcinoma || ||	TRUE	igd	1.50003e-24	0.00670697	123411910	7	166066	ebi-a-GCST004603	|| id:ebi-a-GCST004603	TRUE	reported	igd	2	TRUE
rs7776054	G	A	G	A	0.119171	1.7771e-05	0.2605	0.260987	FALSE	FALSE	FALSE	ieu-b-4953	6	135418916	5.61708e-05	372184	0.75	Liver cell carcinoma || id:ieu-b-4953	Liver cell carcinoma	Liver cell carcinoma || ||	TRUE	igd	4.09261e-181	0.00415266	135418916	6	166066	ebi-a-GCST004603	|| id:ebi-a-GCST004603	TRUE	reported	igd	2	TRUE
rs7788849	A	C	A	C	-0.0442824	-6.20817e-05	0.9023	0.902065	FALSE	FALSE	FALSE	ieu-b-4953	7	129281919	8.3011e-05	372184	0.450001	Liver cell carcinoma || id:ieu-b-4953	Liver cell carcinoma	Liver cell carcinoma || ||	TRUE	igd	6.16737e-13	0.00615312	129281919	7	166066	ebi-a-GCST004603	|| id:ebi-a-GCST004603	TRUE	reported	igd	2	TRUE
rs784504	C	G	C	G	-0.0213563	4.31157e-07	0.8116	0.812148	FALSE	TRUE	FALSE	ieu-b-4953	3	39195260	6.3049e-05	372184	0.99	Liver cell carcinoma || id:ieu-b-4953	Liver cell carcinoma	Liver cell carcinoma || ||	TRUE	igd	4.44396e-06	0.00465332	39195260	3	166066	ebi-a-GCST004603	|| id:ebi-a-GCST004603	TRUE	reported	igd	2	TRUE
rs7874405	T	C	T	C	0.0399311	7.80797e-05	0.7117	0.711907	FALSE	FALSE	FALSE	ieu-b-4953	9	21980944	5.44775e-05	372184	0.15	Liver cell carcinoma || id:ieu-b-4953	Liver cell carcinoma	Liver cell carcinoma || ||	TRUE	igd	3.3358e-23	0.00402444	21980944	9	166066	ebi-a-GCST004603	|| id:ebi-a-GCST004603	TRUE	reported	igd	2	TRUE
rs78909033	A	G	A	G	0.0653096	2.17243e-06	0.1361	0.133286	FALSE	FALSE	FALSE	ieu-b-4953	2	241510903	7.24447e-05	372184	0.98	Liver cell carcinoma || id:ieu-b-4953	Liver cell carcinoma	Liver cell carcinoma || ||	TRUE	igd	1.27292e-34	0.00532164	241510903	2	166066	ebi-a-GCST004603	|| id:ebi-a-GCST004603	TRUE	reported	igd	2	TRUE
rs7950696	C	T	C	T	0.027417	-2.74542e-05	0.445	0.446483	FALSE	FALSE	FALSE	ieu-b-4953	11	47481533	4.94494e-05	372184	0.58	Liver cell carcinoma || id:ieu-b-4953	Liver cell carcinoma	Liver cell carcinoma || ||	TRUE	igd	6.55089e-14	0.00365728	47481533	11	166066	ebi-a-GCST004603	|| id:ebi-a-GCST004603	TRUE	reported	igd	2	TRUE
rs79799256	G	T	G	T	-0.0235739	1.4281e-05	0.234	0.233112	FALSE	FALSE	FALSE	ieu-b-4953	17	46554341	5.86931e-05	372184	0.81	Liver cell carcinoma || id:ieu-b-4953	Liver cell carcinoma	Liver cell carcinoma || ||	TRUE	igd	5.72203e-08	0.0043436	46554341	17	166066	ebi-a-GCST004603	|| id:ebi-a-GCST004603	TRUE	reported	igd	2	TRUE
rs80278654	G	A	G	A	0.0542094	-3.88416e-05	0.0857	0.087652	FALSE	FALSE	FALSE	ieu-b-4953	17	33949212	8.69708e-05	372184	0.66	Liver cell carcinoma || id:ieu-b-4953	Liver cell carcinoma	Liver cell carcinoma || ||	TRUE	igd	1.01601e-16	0.00652901	33949212	17	166066	ebi-a-GCST004603	|| id:ebi-a-GCST004603	TRUE	reported	igd	2	TRUE
rs80352135	A	G	A	G	-0.02849	3.41679e-05	0.1957	0.19403	FALSE	FALSE	FALSE	ieu-b-4953	2	70149873	6.21692e-05	372184	0.58	Liver cell carcinoma || id:ieu-b-4953	Liver cell carcinoma	Liver cell carcinoma || ||	TRUE	igd	6.43606e-10	0.0046105	70149873	2	166066	ebi-a-GCST004603	|| id:ebi-a-GCST004603	TRUE	reported	igd	2	TRUE
rs8037137	C	T	C	T	-0.0354471	-4.73966e-05	0.1299	0.131408	FALSE	FALSE	FALSE	ieu-b-4953	15	91506637	7.32998e-05	372184	0.52	Liver cell carcinoma || id:ieu-b-4953	Liver cell carcinoma	Liver cell carcinoma || ||	TRUE	igd	7.80728e-11	0.00544984	91506637	15	166066	ebi-a-GCST004603	|| id:ebi-a-GCST004603	TRUE	reported	igd	2	TRUE
rs8059377	A	C	A	C	-0.0243849	-0.000101962	0.1492	0.14911	FALSE	FALSE	FALSE	ieu-b-4953	16	11884544	6.92945e-05	372184	0.14	Liver cell carcinoma || id:ieu-b-4953	Liver cell carcinoma	Liver cell carcinoma || ||	TRUE	igd	1.892e-06	0.00511793	11884544	16	166066	ebi-a-GCST004603	|| id:ebi-a-GCST004603	TRUE	reported	igd	2	TRUE
rs834232	C	T	C	T	0.0223269	-2.37771e-05	0.395	0.396273	FALSE	FALSE	FALSE	ieu-b-4953	1	150354682	5.02504e-05	372184	0.64	Liver cell carcinoma || id:ieu-b-4953	Liver cell carcinoma	Liver cell carcinoma || ||	TRUE	igd	1.842e-09	0.00371422	150354682	1	166066	ebi-a-GCST004603	|| id:ebi-a-GCST004603	TRUE	reported	igd	2	TRUE
rs855791	G	A	G	A	-0.0320764	-1.61365e-05	0.561	0.560477	FALSE	FALSE	FALSE	ieu-b-4953	22	37462936	4.98119e-05	372184	0.75	Liver cell carcinoma || id:ieu-b-4953	Liver cell carcinoma	Liver cell carcinoma || ||	TRUE	igd	2.21004e-18	0.00366755	37462936	22	166066	ebi-a-GCST004603	|| id:ebi-a-GCST004603	TRUE	reported	igd	2	TRUE
rs9260500	C	T	C	T	0.0344319	-2.04044e-05	0.5001	0.500724	FALSE	FALSE	FALSE	ieu-b-4953	6	29920713	4.92202e-05	372184	0.68	Liver cell carcinoma || id:ieu-b-4953	Liver cell carcinoma	Liver cell carcinoma || ||	TRUE	igd	3.90301e-21	0.00364931	29920713	6	166066	ebi-a-GCST004603	|| id:ebi-a-GCST004603	TRUE	reported	igd	2	TRUE
rs928392	C	T	C	T	0.0267484	-0.000112153	0.7437	0.74367	FALSE	FALSE	FALSE	ieu-b-4953	1	156770816	5.63993e-05	372184	0.0470002	Liver cell carcinoma || id:ieu-b-4953	Liver cell carcinoma	Liver cell carcinoma || ||	TRUE	igd	1.293e-10	0.00416125	156770816	1	166066	ebi-a-GCST004603	|| id:ebi-a-GCST004603	TRUE	reported	igd	2	TRUE
rs9289330	G	C	G	C	-0.0179045	8.01259e-06	0.3763	0.375201	FALSE	TRUE	FALSE	ieu-b-4953	3	128311067	5.09243e-05	372184	0.87	Liver cell carcinoma || id:ieu-b-4953	Liver cell carcinoma	Liver cell carcinoma || ||	TRUE	igd	1.64199e-06	0.00373548	128311067	3	166066	ebi-a-GCST004603	|| id:ebi-a-GCST004603	TRUE	reported	igd	2	TRUE
rs934725	T	C	T	C	-0.0350643	2.59379e-05	0.6884	0.690512	FALSE	FALSE	FALSE	ieu-b-4953	2	121012902	5.33934e-05	372184	0.630001	Liver cell carcinoma || id:ieu-b-4953	Liver cell carcinoma	Liver cell carcinoma || ||	TRUE	igd	6.14186e-19	0.00394449	121012902	2	166066	ebi-a-GCST004603	|| id:ebi-a-GCST004603	TRUE	reported	igd	2	TRUE
rs9376060	G	A	G	A	0.033133	-3.35261e-05	0.2192	0.219636	FALSE	FALSE	FALSE	ieu-b-4953	6	135052237	5.96404e-05	372184	0.57	Liver cell carcinoma || id:ieu-b-4953	Liver cell carcinoma	Liver cell carcinoma || ||	TRUE	igd	5.76235e-14	0.00440988	135052237	6	166066	ebi-a-GCST004603	|| id:ebi-a-GCST004603	TRUE	reported	igd	2	TRUE
rs9394248	G	A	G	A	-0.0296176	2.74365e-05	0.3546	0.353919	FALSE	FALSE	FALSE	ieu-b-4953	6	34739875	5.14871e-05	372184	0.59	Liver cell carcinoma || id:ieu-b-4953	Liver cell carcinoma	Liver cell carcinoma || ||	TRUE	igd	8.10214e-15	0.00381377	34739875	6	166066	ebi-a-GCST004603	|| id:ebi-a-GCST004603	TRUE	reported	igd	2	TRUE
rs9405325	C	T	C	T	-0.0208614	1.19949e-05	0.2217	0.221211	FALSE	FALSE	FALSE	ieu-b-4953	6	7082633	5.95517e-05	372184	0.84	Liver cell carcinoma || id:ieu-b-4953	Liver cell carcinoma	Liver cell carcinoma || ||	TRUE	igd	2.16601e-06	0.00440364	7082633	6	166066	ebi-a-GCST004603	|| id:ebi-a-GCST004603	TRUE	reported	igd	2	TRUE
rs9438594	C	A	C	A	-0.0217499	4.46415e-05	0.3692	0.37367	FALSE	FALSE	FALSE	ieu-b-4953	1	28242412	5.1104e-05	372184	0.38	Liver cell carcinoma || id:ieu-b-4953	Liver cell carcinoma	Liver cell carcinoma || ||	TRUE	igd	1.034e-08	0.00379907	28242412	1	166066	ebi-a-GCST004603	|| id:ebi-a-GCST004603	TRUE	reported	igd	2	TRUE
rs947001	G	A	G	A	-0.01965	4.53176e-05	0.6739	0.675735	FALSE	FALSE	FALSE	ieu-b-4953	14	104638441	5.26741e-05	372184	0.39	Liver cell carcinoma || id:ieu-b-4953	Liver cell carcinoma	Liver cell carcinoma || ||	TRUE	igd	4.43803e-07	0.00389177	104638441	14	166066	ebi-a-GCST004603	|| id:ebi-a-GCST004603	TRUE	reported	igd	2	TRUE
rs9572786	G	A	G	A	-0.0199946	1.1289e-05	0.3776	0.378523	FALSE	FALSE	FALSE	ieu-b-4953	13	72342605	5.07592e-05	372184	0.82	Liver cell carcinoma || id:ieu-b-4953	Liver cell carcinoma	Liver cell carcinoma || ||	TRUE	igd	1.088e-07	0.0037645	72342605	13	166066	ebi-a-GCST004603	|| id:ebi-a-GCST004603	TRUE	reported	igd	2	TRUE
rs958320	G	A	G	A	0.0273823	-0.000152417	0.11	0.111135	FALSE	FALSE	FALSE	ieu-b-4953	10	76610509	7.86392e-05	372184	0.0530005	Liver cell carcinoma || id:ieu-b-4953	Liver cell carcinoma	Liver cell carcinoma || ||	TRUE	igd	2.61999e-06	0.00582779	76610509	10	166066	ebi-a-GCST004603	|| id:ebi-a-GCST004603	TRUE	reported	igd	2	TRUE
rs9636888	T	C	T	C	0.0217319	-5.24458e-05	0.623	0.629853	FALSE	FALSE	FALSE	ieu-b-4953	21	36367434	5.23789e-05	372184	0.32	Liver cell carcinoma || id:ieu-b-4953	Liver cell carcinoma	Liver cell carcinoma || ||	TRUE	igd	3.68502e-08	0.00394742	36367434	21	166066	ebi-a-GCST004603	|| id:ebi-a-GCST004603	TRUE	reported	igd	2	TRUE
rs9651023	C	G	C	G	0.0187304	-1.61249e-05	0.3905	0.389869	FALSE	TRUE	FALSE	ieu-b-4953	1	19767769	5.05103e-05	372184	0.75	Liver cell carcinoma || id:ieu-b-4953	Liver cell carcinoma	Liver cell carcinoma || ||	TRUE	igd	5.06396e-07	0.00372828	19767769	1	166066	ebi-a-GCST004603	|| id:ebi-a-GCST004603	TRUE	reported	igd	2	TRUE
rs9809116	G	A	G	A	0.0264998	-3.08525e-05	0.4076	0.408392	FALSE	FALSE	FALSE	ieu-b-4953	3	72397279	5.05067e-05	372184	0.54	Liver cell carcinoma || id:ieu-b-4953	Liver cell carcinoma	Liver cell carcinoma || ||	TRUE	igd	1.32008e-12	0.00373648	72397279	3	166066	ebi-a-GCST004603	|| id:ebi-a-GCST004603	TRUE	reported	igd	2	TRUE
rs9889149	C	A	C	A	-0.0185465	0.00013847	0.494	0.495992	FALSE	FALSE	FALSE	ieu-b-4953	16	5021385	5.00458e-05	372184	0.00569994	Liver cell carcinoma || id:ieu-b-4953	Liver cell carcinoma	Liver cell carcinoma || ||	TRUE	igd	5.30506e-07	0.00369825	5021385	16	166066	ebi-a-GCST004603	|| id:ebi-a-GCST004603	TRUE	reported	igd	2	TRUE
rs9952970	C	T	C	T	0.0236487	-1.9541e-05	0.7397	0.737509	FALSE	FALSE	FALSE	ieu-b-4953	18	9620505	5.59296e-05	372184	0.73	Liver cell carcinoma || id:ieu-b-4953	Liver cell carcinoma	Liver cell carcinoma || ||	TRUE	igd	1.253e-08	0.00415451	9620505	18	166066	ebi-a-GCST004603	|| id:ebi-a-GCST004603	TRUE	reported	igd	2	TRUE

## Sheet: Table S2
Table S2. Detailed information about SNPs of LIHC on Alzheimer's disease.
SNP	effect_allele.exposure	other_allele.exposure	effect_allele.outcome	other_allele.outcome	beta.exposure	beta.outcome	eaf.exposure	eaf.outcome	remove	palindromic	ambiguous	id.outcome	chr	pos	se.outcome	samplesize.outcome	pval.outcome	outcome	originalname.outcome	outcome.deprecated	mr_keep.outcome	data_source.outcome	pos.exposure	chr.exposure	se.exposure	samplesize.exposure	pval.exposure	id.exposure	exposure	mr_keep.exposure	pval_origin.exposure	data_source.exposure	action	mr_keep
rs10792832	G	A	G	A	0.1297	1.84607e-05	NA	0.629801	FALSE	FALSE	FALSE	ieu-b-4953	11	85867875	5.09469e-05	372184	0.719999	Liver cell carcinoma || id:ieu-b-4953	Liver cell carcinoma	Liver cell carcinoma || ||	TRUE	igd	85867875	11	0.0161	54162	6.53431e-16	ebi-a-GCST002245	|| id:ebi-a-GCST002245	TRUE	reported	igd	2	TRUE
rs10808026	A	C	A	C	-0.1393	4.24015e-05	NA	0.213905	FALSE	FALSE	FALSE	ieu-b-4953	7	143099133	6.03018e-05	372184	0.48	Liver cell carcinoma || id:ieu-b-4953	Liver cell carcinoma	Liver cell carcinoma || ||	TRUE	igd	143099133	7	0.0206	54162	1.4171e-11	ebi-a-GCST002245	|| id:ebi-a-GCST002245	TRUE	reported	igd	2	TRUE
rs12590654	A	G	A	G	-0.0965	-3.49315e-05	NA	0.340053	FALSE	FALSE	FALSE	ieu-b-4953	14	92938855	5.23321e-05	372184	0.5	Liver cell carcinoma || id:ieu-b-4953	Liver cell carcinoma	Liver cell carcinoma || ||	TRUE	igd	92938855	14	0.0176	54162	4.09704e-08	ebi-a-GCST002245	|| id:ebi-a-GCST002245	TRUE	reported	igd	2	TRUE
rs1410397	T	C	T	C	-0.0766	-1.32329e-06	NA	0.544862	FALSE	FALSE	FALSE	ieu-b-4953	1	193627682	4.94874e-05	372184	0.98	Liver cell carcinoma || id:ieu-b-4953	Liver cell carcinoma	Liver cell carcinoma || ||	TRUE	igd	193627682	1	0.016	54162	1.61599e-06	ebi-a-GCST002245	|| id:ebi-a-GCST002245	TRUE	reported	igd	2	TRUE
rs1752684	G	A	G	A	-0.1541	-1.2798e-05	NA	0.819359	FALSE	FALSE	FALSE	ieu-b-4953	1	207747296	6.40236e-05	372184	0.84	Liver cell carcinoma || id:ieu-b-4953	Liver cell carcinoma	Liver cell carcinoma || ||	TRUE	igd	207747296	1	0.0196	54162	3.65258e-15	ebi-a-GCST002245	|| id:ebi-a-GCST002245	TRUE	reported	igd	2	TRUE
rs190982	A	G	A	G	0.0799	6.60271e-06	NA	0.601333	FALSE	FALSE	FALSE	ieu-b-4953	5	88223420	5.109e-05	372184	0.9	Liver cell carcinoma || id:ieu-b-4953	Liver cell carcinoma	Liver cell carcinoma || ||	TRUE	igd	88223420	5	0.017	54162	2.54701e-06	ebi-a-GCST002245	|| id:ebi-a-GCST002245	TRUE	reported	igd	2	TRUE
rs2878896	A	G	A	G	-0.0833	-6.15264e-06	NA	0.520451	FALSE	FALSE	FALSE	ieu-b-4953	5	139710507	4.95386e-05	372184	0.9	Liver cell carcinoma || id:ieu-b-4953	Liver cell carcinoma	Liver cell carcinoma || ||	TRUE	igd	139710507	5	0.0156	54162	9.21892e-08	ebi-a-GCST002245	|| id:ebi-a-GCST002245	TRUE	reported	igd	2	TRUE
rs34746581	G	A	G	A	0.1387	-6.7338e-05	NA	0.089919	FALSE	FALSE	FALSE	ieu-b-4953	8	71901351	8.60616e-05	372184	0.43	Liver cell carcinoma || id:ieu-b-4953	Liver cell carcinoma	Liver cell carcinoma || ||	TRUE	igd	71901351	8	0.0297	54162	3.08901e-06	ebi-a-GCST002245	|| id:ebi-a-GCST002245	TRUE	reported	igd	2	TRUE
rs4147929	G	A	G	A	-0.1348	-6.63362e-05	NA	0.824618	FALSE	FALSE	FALSE	ieu-b-4953	19	1063443	6.47379e-05	372184	0.31	Liver cell carcinoma || id:ieu-b-4953	Liver cell carcinoma	Liver cell carcinoma || ||	TRUE	igd	1063443	19	0.0224	54162	1.70098e-09	ebi-a-GCST002245	|| id:ebi-a-GCST002245	TRUE	reported	igd	2	TRUE
rs4663105	C	A	C	A	0.1837	-1.26711e-05	NA	0.416801	FALSE	FALSE	FALSE	ieu-b-4953	2	127891427	5.04544e-05	372184	0.8	Liver cell carcinoma || id:ieu-b-4953	Liver cell carcinoma	Liver cell carcinoma || ||	TRUE	igd	127891427	2	0.0172	54162	1.00092e-26	ebi-a-GCST002245	|| id:ebi-a-GCST002245	TRUE	reported	igd	2	TRUE
rs59415886	A	G	A	G	0.0742	-9.51411e-05	NA	0.660621	FALSE	FALSE	FALSE	ieu-b-4953	7	37882632	5.19714e-05	372184	0.0669993	Liver cell carcinoma || id:ieu-b-4953	Liver cell carcinoma	Liver cell carcinoma || ||	TRUE	igd	37882632	7	0.0162	54162	4.55701e-06	ebi-a-GCST002245	|| id:ebi-a-GCST002245	TRUE	reported	igd	2	TRUE
rs6014724	G	A	G	A	-0.138	-0.000114949	NA	0.089276	FALSE	FALSE	FALSE	ieu-b-4953	20	54998544	8.6745e-05	372184	0.19	Liver cell carcinoma || id:ieu-b-4953	Liver cell carcinoma	Liver cell carcinoma || ||	TRUE	igd	54998544	20	0.0283	54162	1.054e-06	ebi-a-GCST002245	|| id:ebi-a-GCST002245	TRUE	reported	igd	2	TRUE
rs62273237	C	T	C	T	-0.0748	-1.51276e-05	NA	0.594377	FALSE	FALSE	FALSE	ieu-b-4953	3	128310107	5.0277e-05	372184	0.760001	Liver cell carcinoma || id:ieu-b-4953	Liver cell carcinoma	Liver cell carcinoma || ||	TRUE	igd	128310107	3	0.016	54162	2.76802e-06	ebi-a-GCST002245	|| id:ebi-a-GCST002245	TRUE	reported	igd	2	TRUE
rs71475924	T	C	T	C	0.1244	-5.22417e-05	NA	0.139077	FALSE	FALSE	FALSE	ieu-b-4953	11	47603006	7.13006e-05	372184	0.46	Liver cell carcinoma || id:ieu-b-4953	Liver cell carcinoma	Liver cell carcinoma || ||	TRUE	igd	47603006	11	0.0258	54162	1.43999e-06	ebi-a-GCST002245	|| id:ebi-a-GCST002245	TRUE	reported	igd	2	TRUE
rs72924659	T	C	T	C	-0.1413	2.11358e-05	NA	0.304972	FALSE	FALSE	FALSE	ieu-b-4953	11	60103385	5.3827e-05	372184	0.69	Liver cell carcinoma || id:ieu-b-4953	Liver cell carcinoma	Liver cell carcinoma || ||	TRUE	igd	60103385	11	0.0196	54162	5.35427e-13	ebi-a-GCST002245	|| id:ebi-a-GCST002245	TRUE	reported	igd	2	TRUE
rs7384878	T	C	T	C	0.0839	-2.90621e-05	NA	0.683456	FALSE	FALSE	FALSE	ieu-b-4953	7	99932049	5.32984e-05	372184	0.59	Liver cell carcinoma || id:ieu-b-4953	Liver cell carcinoma	Liver cell carcinoma || ||	TRUE	igd	99932049	7	0.0179	54162	2.947e-06	ebi-a-GCST002245	|| id:ebi-a-GCST002245	TRUE	reported	igd	2	TRUE
rs755951	C	A	C	A	0.0817	-1.6748e-05	NA	0.403488	FALSE	FALSE	FALSE	ieu-b-4953	8	27226790	5.038e-05	372184	0.74	Liver cell carcinoma || id:ieu-b-4953	Liver cell carcinoma	Liver cell carcinoma || ||	TRUE	igd	27226790	8	0.0157	54162	1.99099e-07	ebi-a-GCST002245	|| id:ebi-a-GCST002245	TRUE	reported	igd	2	TRUE
rs7584040	T	C	T	C	0.111	1.57347e-05	NA	0.231833	FALSE	FALSE	FALSE	ieu-b-4953	2	127863224	5.85423e-05	372184	0.79	Liver cell carcinoma || id:ieu-b-4953	Liver cell carcinoma	Liver cell carcinoma || ||	TRUE	igd	127863224	2	0.0207	54162	7.99797e-08	ebi-a-GCST002245	|| id:ebi-a-GCST002245	TRUE	reported	igd	2	TRUE
rs7657553	G	A	G	A	-0.083	0.000106083	NA	0.724563	FALSE	FALSE	FALSE	ieu-b-4953	4	11723235	5.52964e-05	372184	0.0549997	Liver cell carcinoma || id:ieu-b-4953	Liver cell carcinoma	Liver cell carcinoma || ||	TRUE	igd	11723235	4	0.0172	54162	1.46201e-06	ebi-a-GCST002245	|| id:ebi-a-GCST002245	TRUE	reported	igd	2	TRUE
rs7982	G	A	G	A	0.14	2.67856e-06	NA	0.596452	FALSE	FALSE	FALSE	ieu-b-4953	8	27462481	5.01965e-05	372184	0.96	Liver cell carcinoma || id:ieu-b-4953	Liver cell carcinoma	Liver cell carcinoma || ||	TRUE	igd	27462481	8	0.0165	54162	2.47685e-17	ebi-a-GCST002245	|| id:ebi-a-GCST002245	TRUE	reported	igd	2	TRUE
rs8078173	C	T	C	T	0.1279	-1.62494e-05	NA	0.092383	FALSE	FALSE	FALSE	ieu-b-4953	17	4763551	8.50195e-05	372184	0.85	Liver cell carcinoma || id:ieu-b-4953	Liver cell carcinoma	Liver cell carcinoma || ||	TRUE	igd	4763551	17	0.0273	54162	2.87098e-06	ebi-a-GCST002245	|| id:ebi-a-GCST002245	TRUE	reported	igd	2	TRUE
rs905450	G	A	G	A	0.0869	7.91555e-06	NA	0.785819	FALSE	FALSE	FALSE	ieu-b-4953	15	82444437	6.0142e-05	372184	0.9	Liver cell carcinoma || id:ieu-b-4953	Liver cell carcinoma	Liver cell carcinoma || ||	TRUE	igd	82444437	15	0.0186	54162	2.81903e-06	ebi-a-GCST002245	|| id:ebi-a-GCST002245	TRUE	reported	igd	2	TRUE
rs9272561	A	G	A	G	-0.136	4.08807e-05	NA	0.660259	FALSE	FALSE	FALSE	ieu-b-4953	6	32607141	5.2024e-05	372184	0.43	Liver cell carcinoma || id:ieu-b-4953	Liver cell carcinoma	Liver cell carcinoma || ||	TRUE	igd	32607141	6	0.023	54162	3.37598e-09	ebi-a-GCST002245	|| id:ebi-a-GCST002245	TRUE	reported	igd	2	TRUE
rs9381563	T	C	T	C	-0.0968	9.49219e-05	NA	0.637965	FALSE	FALSE	FALSE	ieu-b-4953	6	47432637	5.15654e-05	372184	0.0659994	Liver cell carcinoma || id:ieu-b-4953	Liver cell carcinoma	Liver cell carcinoma || ||	TRUE	igd	47432637	6	0.0166	54162	5.30005e-09	ebi-a-GCST002245	|| id:ebi-a-GCST002245	TRUE	reported	igd	2	TRUE

## Sheet: Table S3
Table S3. Detailed information about SNPs of LIHC on alcohol assumption.
SNP	effect_allele.exposure	other_allele.exposure	effect_allele.outcome	other_allele.outcome	beta.exposure	beta.outcome	eaf.exposure	eaf.outcome	remove	palindromic	ambiguous	id.outcome	chr	pos	se.outcome	samplesize.outcome	pval.outcome	outcome	originalname.outcome	outcome.deprecated	mr_keep.outcome	data_source.outcome	chr.exposure	pos.exposure	se.exposure	pval.exposure	samplesize.exposure	id.exposure	exposure	mr_keep.exposure	pval_origin.exposure	data_source.exposure	action	mr_keep
rs10931992	T	C	T	C	-0.0895	-2.66731e-05	NA	0.242562	FALSE	FALSE	FALSE	ieu-b-4953	2	203066419	5.76087e-05	372184	0.64	Liver cell carcinoma || id:ieu-b-4953	Liver cell carcinoma	Liver cell carcinoma || ||	TRUE	igd	2	203066419	0.0194	3.88401e-06	83626	ieu-b-4834	|| id:ieu-b-4834	TRUE	reported	igd	2	TRUE
rs11621414	C	T	C	T	-0.1209	-4.13738e-05	NA	0.148783	FALSE	FALSE	FALSE	ieu-b-4953	14	69366385	6.92477e-05	372184	0.55	Liver cell carcinoma || id:ieu-b-4953	Liver cell carcinoma	Liver cell carcinoma || ||	TRUE	igd	14	69366385	0.024	4.72803e-07	83626	ieu-b-4834	|| id:ieu-b-4834	TRUE	reported	igd	2	TRUE
rs147147749	A	G	A	G	-0.1469	3.60522e-05	NA	0.075254	FALSE	FALSE	FALSE	ieu-b-4953	6	63027520	9.44023e-05	372184	0.7	Liver cell carcinoma || id:ieu-b-4953	Liver cell carcinoma	Liver cell carcinoma || ||	TRUE	igd	6	63027520	0.0308	1.76999e-06	65259	ieu-b-4834	|| id:ieu-b-4834	TRUE	reported	igd	2	TRUE
rs28732378	G	A	G	A	-0.107	-0.000106458	NA	0.736574	FALSE	FALSE	FALSE	ieu-b-4953	3	85403892	5.59638e-05	372184	0.0569994	Liver cell carcinoma || id:ieu-b-4953	Liver cell carcinoma	Liver cell carcinoma || ||	TRUE	igd	3	85403892	0.0204	1.583e-07	83626	ieu-b-4834	|| id:ieu-b-4834	TRUE	reported	igd	2	TRUE
rs3099799	C	A	C	A	0.095	0.000144164	NA	0.465617	FALSE	FALSE	FALSE	ieu-b-4953	11	132122036	4.93743e-05	372184	0.00350002	Liver cell carcinoma || id:ieu-b-4953	Liver cell carcinoma	Liver cell carcinoma || ||	TRUE	igd	11	132122036	0.0175	5.27704e-08	77826	ieu-b-4834	|| id:ieu-b-4834	TRUE	reported	igd	2	TRUE
rs412698	C	T	C	T	-0.1201	-4.8573e-05	NA	0.118649	FALSE	FALSE	FALSE	ieu-b-4953	1	29233928	7.65101e-05	372184	0.53	Liver cell carcinoma || id:ieu-b-4953	Liver cell carcinoma	Liver cell carcinoma || ||	TRUE	igd	1	29233928	0.0249	1.388e-06	82303	ieu-b-4834	|| id:ieu-b-4834	TRUE	reported	igd	2	TRUE
rs4327120	C	T	C	T	-0.1219	8.31758e-05	NA	0.110195	FALSE	FALSE	FALSE	ieu-b-4953	18	36532976	7.88068e-05	372184	0.29	Liver cell carcinoma || id:ieu-b-4953	Liver cell carcinoma	Liver cell carcinoma || ||	TRUE	igd	18	36532976	0.0248	9.03109e-07	82226	ieu-b-4834	|| id:ieu-b-4834	TRUE	reported	igd	2	TRUE
rs61740060	C	T	C	T	-0.0911	-1.16955e-06	NA	0.32555	FALSE	FALSE	FALSE	ieu-b-4953	17	76136715	5.27495e-05	372184	0.98	Liver cell carcinoma || id:ieu-b-4953	Liver cell carcinoma	Liver cell carcinoma || ||	TRUE	igd	17	76136715	0.0181	4.57004e-07	79571	ieu-b-4834	|| id:ieu-b-4834	TRUE	reported	igd	2	TRUE
rs73015939	T	C	T	C	-0.1246	0.000120846	NA	0.087836	FALSE	FALSE	FALSE	ieu-b-4953	3	8690782	8.85605e-05	372184	0.17	Liver cell carcinoma || id:ieu-b-4953	Liver cell carcinoma	Liver cell carcinoma || ||	TRUE	igd	3	8690782	0.0273	4.93094e-06	74221	ieu-b-4834	|| id:ieu-b-4834	TRUE	reported	igd	2	TRUE
rs7824502	G	A	G	A	0.089	4.02048e-05	NA	0.295069	FALSE	FALSE	FALSE	ieu-b-4953	8	82945765	5.40184e-05	372184	0.46	Liver cell carcinoma || id:ieu-b-4953	Liver cell carcinoma	Liver cell carcinoma || ||	TRUE	igd	8	82945765	0.0193	4.21697e-06	79571	ieu-b-4834	|| id:ieu-b-4834	TRUE	reported	igd	2	TRUE
rs9542472	A	G	A	G	-0.1054	-0.000192149	NA	0.173882	FALSE	FALSE	FALSE	ieu-b-4953	13	71274616	6.5559e-05	372184	0.00340001	Liver cell carcinoma || id:ieu-b-4953	Liver cell carcinoma	Liver cell carcinoma || ||	TRUE	igd	13	71274616	0.0223	2.32097e-06	82688	ieu-b-4834	|| id:ieu-b-4834	TRUE	reported	igd	2	TRUE
rs9597583	C	T	C	T	-0.1061	-0.000136614	NA	0.156417	FALSE	FALSE	FALSE	ieu-b-4953	13	58245401	6.78714e-05	372184	0.0439997	Liver cell carcinoma || id:ieu-b-4953	Liver cell carcinoma	Liver cell carcinoma || ||	TRUE	igd	13	58245401	0.0211	5.254e-07	83626	ieu-b-4834	|| id:ieu-b-4834	TRUE	reported	igd	2	TRUE
rs9884852	C	T	C	T	-0.0911	3.25679e-05	NA	0.686068	FALSE	FALSE	FALSE	ieu-b-4953	4	23490475	5.32163e-05	372184	0.54	Liver cell carcinoma || id:ieu-b-4953	Liver cell carcinoma	Liver cell carcinoma || ||	TRUE	igd	4	23490475	0.0189	1.38701e-06	83626	ieu-b-4834	|| id:ieu-b-4834	TRUE	reported	igd	2	TRUE
